# Supplementary material for: Adverse neonatal outcomes of adolescent pregnancy in Northwest Ethiopia
Source: PLoS One. 2019 Jun 13;14(6):e0218259. doi: 10.1371/journal.pone.0218259 (PMC6564016; doi:10.1371/journal.pone.0218259)
Supplement: S2 File — (XLSX) [file pone.0218259.s002.xlsx]

## Sheet: Hospital and Comm data
Residence	Age	Everstudy	Educlevlforstudied	Ethincity	Religion	Fathreduc	Mothreduc	Fathrocup	Mothrocup	work	maritalstatus	Livingstatus	Husbandoccup	currentliv	preveviouspx	antenataluse	GAWK	newbornsex	birthweight	apgar1st	apgar5th	bcggiven
1	15	1	1	1	1	2	1	2	2	4	1	1	6	1	0	1	36	1	2500	6	8	2
0	15	1	1	1	1	1	1	2	2	2	3	#NULL!	6	2	0	0	34	2	9999	#NULL!	#NULL!	#NULL!
1	16	1	1	1	1	2	1	3	6	4	1	1	3	1	0	1	40.5	2	2600	7	8	2
1	16	1	1	1	1	5	2	3	5	2	1	1	3	1	0	1	39.1	2	3200	7	8	2
0	16	1	1	1	1	2	1	2	2	1	2	1	2	1	0	0	33	2	2400	7	9	2
0	16	1	1	1	1	1	1	2	2	1	3	#NULL!	6	2	0	1	36	2	2500	7	10	2
0	16	1	1	1	1	1	1	2	2	2	1	1	2	1	0	1	38	1	2500	4	6	2
1	17	2	#NULL!	1	1	1	1	2	2	4	1	1	2	1	0	1	40.1	2	2800	7	8	2
1	17	1	1	1	4	2	2	6	5	2	1	1	5	1	0	1	40.6	2	2900	8	9	2
1	17	1	2	1	1	1	1	2	2	4	1	1	3	1	0	1	37	1	2800	8	10	1
1	17	1	1	1	1	2	2	5	5	1	1	1	5	1	0	1	34	2	2700	9	10	2
1	17	1	2	1	1	1	1	2	2	2	1	1	6	1	0	1	37.3	1	2700	8	9	2
0	17	1	1	1	1	1	2	2	1	1	1	2	1	2	0	0	40	1	3200	7	9	2
0	17	1	1	1	4	1	1	6	6	4	1	1	5	1	0	1	38	2	2800	8	10	2
0	17	2	#NULL!	1	1	1	1	2	2	2	1	1	2	1	0	1	41	1	2800	8	10	2
1	17	1	2	1	1	2	1	3	6	1	3	#NULL!	#NULL!	2	0	0	38	1	2500	7	9	2
0	17	2	#NULL!	1	1	1	1	2	2	2	1	1	2	1	0	1	36.3	2	2200	7	8	2
1	17	1	1	1	1	1	1	2	2	1	1	1	6	1	0	1	35	2	3000	8	9	2
0	17	1	2	1	1	1	1	2	2	2	1	1	5	1	0	1	38	2	2700	8	9	2
0	17	1	1	1	1	1	1	2	2	2	1	1	2	1	0	1	37.3	2	2100	7	9	1
1	17	1	1	1	4	2	1	5	6	2	1	1	5	1	0	1	39.5	2	3400	7	8	2
1	17	1	1	1	4	2	2	5	5	2	1	1	2	1	0	1	37	1	2600	7	8	2
1	17	2	#NULL!	1	1	1	1	2	2	4	1	1	2	1	0	1	39	1	3000	8	9	2
0	17	2	#NULL!	1	1	1	1	2	2	2	1	1	2	1	0	0	35	2	2600	7	9	2
1	17	1	1	1	4	2	1	5	6	1	1	1	5	1	0	1	38	2	3000	8	8	2
0	17	2	#NULL!	1	1	1	1	2	2	2	1	1	2	1	0	1	39	2	3200	8	9	2
0	17	2	#NULL!	1	1	1	1	2	2	4	1	1	2	1	0	1	41	1	3000	7	8	2
0	17	2	#NULL!	1	1	1	2	2	2	3	2	1	2	1	0	1	36	1	2900	8	9	2
0	17	1	1	1	1	1	1	2	2	2	1	1	2	1	0	1	37	1	2600	7	8	2
0	17	1	1	1	1	1	1	2	2	4	1	1	3	1	0	1	38	1	3100	8	9	2
0	17	1	1	1	1	1	1	2	2	2	1	1	2	1	0	1	39.5	2	2300	7	8	2
1	17	1	2	1	1	1	1	2	2	4	1	1	5	1	0	1	39	1	3200	7	9	2
1	17	1	1	1	1	1	1	2	2	2	1	1	2	1	0	1	38	1	9999	#NULL!	#NULL!	#NULL!
0	17	1	1	1	1	1	1	5	2	4	1	1	2	1	0	1	37	1	2600	7	8	2
1	17	2	#NULL!	1	4	2	1	5	6	3	1	1	4	1	0	1	39.1	1	2800	7	8	2
0	17	1	1	1	1	2	1	3	6	1	1	1	1	1	0	1	35	1	2500	7	9	2
0	17	1	1	1	1	1	1	2	2	1	2	2	2	6	0	0	36	2	2400	7	9	2
1	17	1	1	1	4	2	2	3	5	2	1	1	5	1	0	1	39.1	2	2900	8	9	2
1	17	1	1	1	1	1	1	1	5	4	1	1	4	1	0	1	40.4	1	2000	6	8	2
1	17	1	1	1	1	2	2	1	6	1	2	2	1	2	0	0	34.5	2	2300	8	9	2
0	17	1	1	1	1	1	1	2	2	1	1	1	2	1	0	0	39	1	2700	8	9	2
1	17	1	1	1	1	1	1	2	2	2	1	1	3	1	0	1	36	1	3000	9	10	2
0	17	2	#NULL!	1	1	1	1	2	2	2	1	1	2	1	0	0	32	2	3200	7	9	2
0	17	1	1	1	1	1	1	2	2	4	1	1	2	1	0	1	37.2	2	2700	7	9	2
0	17	1	1	1	1	1	1	2	2	2	1	1	2	1	0	1	39	1	2300	8	9	2
0	17	1	1	1	1	1	1	2	2	2	1	1	2	1	0	1	40.1	1	3000	7	8	2
1	17	2	#NULL!	1	1	1	1	2	2	3	1	1	2	1	0	1	40	2	3000	7	9	1
1	17	1	2	1	1	1	1	2	2	2	1	1	3	1	0	1	38	2	3300	8	9	2
1	17	1	2	1	4	1	1	5	5	2	1	1	2	1	0	1	39	1	3300	8	9	2
0	17	1	1	1	1	1	1	2	2	3	1	1	2	1	0	0	38	1	2800	8	10	2
0	17	1	1	1	1	2	1	1	2	2	1	1	2	1	0	1	38	2	3000	7	9	2
1	17	1	1	1	1	1	1	2	2	2	1	1	4	1	0	1	36	2	2900	8	10	2
1	17	1	2	1	1	1	1	2	2	4	1	1	6	1	0	1	39	1	3000	9	10	2
0	17	1	1	1	1	1	1	2	2	4	1	1	2	1	0	0	40	1	2900	8	9	2
0	18	2	#NULL!	1	1	3	1	2	2	2	1	1	2	1	0	1	37	2	2400	7	8	2
0	18	1	1	1	1	1	1	2	2	2	1	2	5	2	1	1	39.1	1	2500	6	7	2
1	18	1	1	1	1	2	1	2	2	2	1	1	1	1	0	1	40	2	2900	6	9	2
0	18	2	#NULL!	1	1	1	1	2	2	2	1	1	2	1	1	1	39	2	3500	8	9	2
1	18	1	2	1	1	3	2	4	4	4	1	1	1	1	0	1	41	1	3000	8	10	2
1	18	1	2	1	1	1	1	2	2	2	1	1	3	1	0	1	38.1	1	2300	9	10	2
0	18	1	1	1	1	1	1	2	2	2	1	1	1	1	0	1	38	1	2800	9	10	2
0	18	2	#NULL!	1	1	1	1	2	2	2	1	1	2	1	0	1	38	1	2800	7	8	2
0	18	1	1	1	1	2	2	5	6	1	1	1	5	1	0	1	37	2	2600	8	9	2
0	18	2	#NULL!	1	1	1	1	2	2	2	1	1	2	1	0	1	40	1	2800	7	8	2
1	18	1	1	1	1	2	1	5	5	2	1	1	4	1	0	1	41	2	3000	9	10	2
0	18	2	#NULL!	1	1	1	1	2	2	2	1	1	5	1	0	1	39	1	3500	8	10	2
1	18	1	1	1	1	1	1	1	6	4	1	1	4	1	0	1	38	1	3000	9	10	2
0	18	2	#NULL!	1	1	1	1	2	2	2	1	1	2	1	0	0	36	1	2400	7	9	2
0	18	1	1	1	1	1	1	2	2	2	1	1	2	1	0	1	38	1	3000	9	10	2
0	18	1	1	1	1	1	1	2	2	2	1	1	2	1	0	1	38	2	3200	8	9	2
1	18	1	2	1	1	4	4	5	5	1	1	1	5	1	0	1	38	2	2600	6	8	2
0	18	1	1	1	1	1	1	2	2	2	1	1	2	1	0	1	39.4	1	3000	7	9	2
0	18	1	1	1	1	1	1	2	2	2	1	1	2	1	0	0	38	1	2300	6	8	2
0	18	2	#NULL!	1	1	1	1	2	2	2	1	1	2	1	0	1	38	2	3200	8	9	2
0	18	2	#NULL!	1	1	1	1	2	2	2	1	1	5	1	0	1	39	1	2800	8	10	2
1	18	1	1	1	1	2	2	5	6	4	1	2	5	2	0	0	38.2	1	3000	8	10	2
0	18	2	#NULL!	1	1	1	1	2	2	2	1	2	6	2	0	1	39.3	1	2600	7	9	2
0	18	1	1	1	1	1	1	6	2	1	1	1	5	1	0	1	37	1	3100	8	9	2
1	18	1	2	1	1	2	2	4	4	3	1	1	3	1	0	1	40	2	3000	9	10	2
1	18	2	#NULL!	1	1	2	1	2	2	4	1	1	5	1	1	1	39	2	2200	7	8	2
0	18	1	1	1	1	1	1	2	2	2	1	1	2	1	0	1	37.3	1	2600	7	8	2
0	18	2	#NULL!	1	1	1	1	2	2	2	1	2	2	5	0	0	40	1	3500	8	10	2
0	18	1	3	1	1	1	1	2	2	2	1	1	1	1	0	0	34.5	2	3200	8	9	2
1	18	1	1	1	1	5	2	3	6	4	1	1	3	1	0	0	34.3	1	2000	7	7	2
0	18	2	#NULL!	1	1	1	1	2	2	2	1	1	2	1	1	1	41	2	2600	8	9	2
0	18	1	1	1	1	1	1	2	2	2	1	1	2	1	0	1	39.4	1	3000	7	9	2
0	18	1	1	1	1	1	1	2	2	4	1	1	2	1	0	1	38.2	1	3000	9	10	2
1	18	1	2	1	1	2	2	1	6	4	1	1	2	1	0	1	40.5	1	2600	8	9	2
0	18	2	#NULL!	1	1	1	2	2	2	3	3	2	5	2	0	1	38	2	2800	9	10	2
1	18	1	1	1	1	2	1	6	6	4	1	1	2	1	0	1	36.6	2	2500	8	10	1
0	18	1	1	1	1	1	1	2	2	2	1	1	2	1	0	1	40.1	1	2800	7	8	2
0	18	2	#NULL!	1	1	1	1	2	2	3	1	1	5	1	0	1	39	2	3000	8	10	1
1	18	1	1	1	1	1	1	2	2	3	1	1	3	1	0	1	41	1	2400	9	10	2
0	18	2	#NULL!	1	1	1	1	2	2	2	1	1	2	1	0	1	42	1	3100	8	10	2
0	18	2	#NULL!	1	1	1	1	2	2	2	1	1	2	1	0	1	39.3	2	2700	8	9	2
0	18	2	#NULL!	1	1	1	1	2	2	2	1	1	2	1	0	1	31	1	1900	5	7	2
0	18	2	#NULL!	1	1	1	1	2	2	2	1	1	2	1	0	1	36.3	1	2900	6	8	2
0	18	2	#NULL!	1	1	1	1	6	6	2	1	1	2	1	0	1	39.5	2	2700	7	8	2
1	18	1	2	1	1	1	1	2	2	4	1	1	1	1	0	0	34	2	3200	8	9	2
1	18	1	1	1	1	4	3	5	5	2	1	1	3	1	0	1	36	2	3400	8	9	2
1	18	1	1	1	1	1	1	2	2	4	1	1	2	1	0	1	36	2	2500	8	10	1
1	18	1	1	1	1	1	1	2	2	2	1	1	5	1	0	1	37.3	2	2500	7	8	2
1	18	1	4	1	1	1	1	2	2	1	1	1	3	1	0	1	36	1	3000	8	9	2
1	18	1	2	1	1	2	1	2	2	4	1	1	3	1	0	1	39	2	2800	7	8	2
0	18	1	1	1	1	1	1	2	2	1	1	1	2	1	1	1	40	1	3000	7	9	2
0	18	1	1	1	4	1	1	2	2	1	1	1	5	1	0	1	38.2	2	3000	9	10	2
0	18	2	#NULL!	1	1	1	1	2	2	2	1	1	2	1	1	1	36	2	3200	8	8	1
0	18	1	1	1	1	1	2	3	6	1	1	1	2	1	0	0	32	2	3200	7	9	2
1	18	1	1	1	1	2	1	6	6	1	1	1	6	1	1	1	40.5	2	3200	7	9	2
1	18	1	2	1	1	1	1	2	2	1	1	1	2	1	0	1	40.3	1	2600	8	9	2
1	18	1	1	1	1	2	2	5	5	3	1	1	5	1	0	1	41	1	3100	9	10	2
1	18	1	2	1	1	2	2	5	5	4	1	1	5	1	0	1	39.1	1	3600	7	8	2
0	18	1	1	1	1	1	1	2	2	1	1	1	2	1	0	1	38	2	3000	7	9	2
1	18	1	1	1	1	3	3	2	2	4	1	1	3	1	0	1	36.4	1	2000	7	8	2
1	18	1	2	1	4	1	1	3	5	2	1	1	5	1	0	1	39.1	2	2100	7	8	2
0	18	1	1	1	1	1	1	2	2	2	1	1	2	1	0	1	39.5	2	2700	7	8	2
1	18	1	1	1	1	1	1	2	2	2	1	1	4	1	0	1	40.5	2	3200	7	9	2
0	18	1	1	1	1	1	1	2	2	2	1	1	5	1	0	1	39.3	2	2900	8	9	2
1	18	1	1	1	1	2	1	2	2	4	1	1	5	1	0	1	37.6	1	2900	8	9	2
0	18	1	1	1	1	2	2	2	2	2	1	1	2	1	0	1	37.5	1	3000	9	10	2
1	18	1	3	1	1	1	1	6	6	2	1	1	3	1	0	1	41.3	1	3600	7	8	2
0	18	2	#NULL!	1	1	1	1	2	2	3	1	1	2	1	0	1	41	1	2800	8	10	2
0	18	2	#NULL!	1	1	1	1	2	2	2	1	1	2	1	0	1	41	1	2700	8	9	2
1	18	1	2	1	1	5	5	3	3	1	1	1	3	1	0	1	38	1	2700	7	9	2
0	18	1	1	1	1	1	1	2	2	2	1	1	2	1	0	1	37	1	2600	7	8	2
0	18	1	1	1	1	1	1	2	2	4	1	1	2	1	0	0	37	1	2700	8	9	2
0	18	2	#NULL!	1	1	2	1	2	2	2	1	1	2	1	0	1	36	1	2900	6	8	2
1	18	1	1	1	1	2	2	5	5	4	1	1	1	1	0	1	38.3	1	2800	9	10	2
0	18	1	1	1	1	2	2	2	2	2	1	1	2	1	0	1	36	2	3000	5	4	2
0	18	2	#NULL!	1	1	1	1	2	2	2	1	1	2	1	0	1	41.3	1	2800	8	10	2
0	18	1	2	1	1	1	1	2	2	2	1	2	2	2	0	0	40	1	3000	8	10	2
1	18	1	1	1	4	2	4	4	5	1	1	1	4	1	0	1	41.3	1	4000	8	9	2
1	18	1	1	1	1	2	2	1	1	3	1	1	2	1	0	1	39	2	3000	9	10	2
0	18	2	#NULL!	1	1	1	1	2	2	2	1	1	2	1	0	1	39	1	3900	7	9	2
0	18	2	#NULL!	1	1	1	1	2	2	2	1	1	2	1	0	1	40	1	2900	7	9	2
1	18	1	1	1	1	1	2	4	4	2	1	1	6	1	0	1	41	1	2900	8	9	2
0	18	1	1	1	1	1	1	2	2	2	1	1	2	1	0	1	40	1	2900	7	9	2
0	18	2	#NULL!	1	1	1	1	2	2	2	1	1	2	1	0	1	39.2	2	2800	7	9	2
0	18	1	1	1	1	2	1	2	2	1	3	2	6	2	0	0	33.1	2	9999	#NULL!	#NULL!	#NULL!
1	18	1	1	1	1	2	1	2	2	2	1	1	1	1	0	1	36	2	3000	8	9	2
0	18	1	1	1	1	1	1	2	2	2	1	1	1	1	0	0	34	2	3200	8	9	2
1	18	1	1	1	1	1	1	2	2	1	1	1	5	1	0	1	37	2	3000	9	10	2
0	18	2	#NULL!	1	1	1	1	2	2	2	2	1	2	1	0	0	40	1	2900	8	9	2
1	18	1	1	1	1	2	4	4	2	2	1	1	4	1	0	1	39	1	3000	8	9	2
1	18	1	1	1	1	2	1	1	1	4	1	1	2	1	0	1	39	1	2600	8	9	2
0	19	2	#NULL!	1	1	2	1	2	2	2	1	2	3	2	0	1	38.6	2	3100	8	9	2
0	19	1	1	1	1	1	1	2	2	2	1	1	2	1	0	1	40.1	1	2400	7	9	2
1	19	2	#NULL!	1	1	1	2	4	4	2	1	1	4	1	1	1	36	1	3000	7	8	2
1	19	1	1	1	1	2	1	4	4	2	1	1	4	1	0	1	37	1	2500	9	10	2
0	19	2	#NULL!	1	1	1	1	2	2	2	1	1	2	1	1	1	40.4	1	3000	9	10	2
0	19	1	3	1	1	1	1	2	2	2	1	1	3	1	0	1	36.1	1	3000	9	10	2
0	19	2	#NULL!	1	1	1	1	2	2	2	1	1	1	1	1	1	39.5	2	3000	9	10	2
0	19	2	#NULL!	1	1	1	1	2	6	4	1	1	2	1	0	1	39.4	1	3000	7	9	2
1	19	1	1	1	4	2	2	5	5	3	1	1	4	1	0	1	38.3	2	3000	7	8	2
0	19	1	1	1	1	1	1	2	2	2	1	1	2	1	0	0	38.5	2	3000	8	9	2
0	19	2	#NULL!	1	1	1	1	2	2	2	1	1	2	1	0	1	36.3	2	2000	7	8	2
1	19	1	2	1	4	2	2	5	5	2	1	1	4	1	0	1	35	1	2400	7	9	2
0	19	1	3	1	1	5	2	3	6	2	2	2	4	2	0	1	39.3	2	2900	8	9	2
0	19	1	1	1	1	1	1	1	1	2	1	1	5	1	0	1	37	1	3100	8	9	2
0	19	2	#NULL!	1	1	1	1	2	2	2	1	1	5	1	1	0	40.6	1	3000	7	9	2
0	19	1	1	1	1	5	2	3	6	3	1	1	3	1	0	0	34	1	2000	7	8	2
0	19	2	#NULL!	1	1	1	1	2	2	2	1	1	2	1	0	1	41	2	3200	8	9	2
1	19	1	1	1	1	5	1	6	6	2	1	1	5	1	0	1	39	2	2600	8	10	2
1	19	1	1	1	1	2	2	4	6	4	1	1	2	1	0	0	39	2	3100	8	9	2
0	19	2	#NULL!	1	1	1	1	2	2	2	1	1	2	1	0	1	38.4	2	3000	9	10	2
1	19	1	1	1	1	1	1	2	2	1	1	1	3	1	0	1	37	1	2800	8	10	1
1	19	1	1	1	1	1	1	2	2	3	1	1	5	1	0	1	38.2	2	3500	9	10	2
1	19	1	1	1	1	5	5	5	5	2	1	1	5	1	0	1	42.1	2	3000	8	9	2
0	19	2	#NULL!	1	1	1	1	2	2	2	1	1	2	1	0	1	38	1	2200	8	9	2
0	19	1	1	1	1	1	1	2	2	2	1	1	1	1	0	1	38.3	1	2800	9	10	2
1	19	1	2	1	1	3	2	5	5	2	1	1	5	1	0	1	38	2	3400	9	10	2
0	19	1	1	1	1	1	1	2	2	2	1	1	2	1	0	1	38.4	2	3000	9	10	2
1	19	1	1	1	1	2	2	2	2	2	1	1	5	1	0	1	40	1	2900	7	8	2
1	19	1	1	1	1	1	1	2	2	2	1	1	3	1	1	1	39.5	1	3000	8	9	2
1	19	1	3	1	1	1	1	2	6	2	1	1	5	1	0	1	40.6	1	3000	9	10	2
0	19	1	1	1	1	1	1	2	2	2	1	1	2	1	0	1	42.3	1	3300	7	9	2
1	19	1	1	1	1	5	4	3	6	4	1	1	5	1	0	1	40	1	3500	8	9	1
0	19	1	1	1	1	1	1	2	2	2	1	1	2	1	0	0	32	2	3200	7	9	2
0	19	2	#NULL!	1	1	1	1	2	2	4	1	1	2	1	0	0	39	2	2500	9	10	2
0	19	1	2	1	1	2	2	3	3	1	1	1	3	1	0	1	38	2	3100	9	10	2
0	19	2	#NULL!	1	1	1	1	2	2	2	1	#NULL!	2	1	0	1	36	1	3500	8	9	2
0	19	2	#NULL!	1	1	1	1	2	2	2	1	1	2	1	0	1	38.1	1	2700	7	9	1
0	19	1	1	1	1	2	1	2	2	2	1	1	2	1	0	0	39.1	1	2400	7	9	1
0	19	1	1	1	1	1	1	2	2	2	1	1	2	1	0	1	36	1	2400	7	9	2
0	19	1	2	1	1	1	2	2	2	4	1	1	5	1	0	1	41.2	1	3200	9	10	2
1	19	1	2	1	1	2	2	2	6	1	1	1	3	1	0	1	37	2	2600	7	8	2
0	19	1	1	1	1	2	1	2	2	2	2	1	2	1	0	1	44.2	1	3000	8	9	2
0	19	1	1	1	1	1	1	2	2	2	1	1	3	1	0	1	39	1	3500	9	10	2
0	19	1	1	1	1	1	1	2	2	2	1	1	4	1	0	1	40.2	2	2600	8	9	2
0	19	2	#NULL!	1	1	1	1	2	2	2	1	1	2	1	0	1	41	1	3000	8	9	2
0	19	1	1	1	1	1	1	2	2	2	1	1	2	1	0	1	37	2	2800	8	10	2
0	19	1	3	1	1	1	1	1	1	4	1	1	2	1	0	1	39.2	2	3000	8	9	2
0	19	1	1	1	5	2	1	2	2	2	1	1	2	1	0	1	40.1	2	3000	8	9	1
1	19	1	2	1	4	2	3	5	6	2	1	1	5	1	0	1	41	2	3300	7	7	2
1	19	1	2	1	1	2	2	1	1	2	1	1	4	1	0	1	40.4	1	3200	8	9	2
0	19	2	#NULL!	1	1	1	1	2	2	2	1	1	2	1	1	1	39.5	1	3200	8	10	2
0	19	2	#NULL!	1	1	1	1	2	2	2	1	1	2	1	0	1	40	1	3000	9	10	2
0	19	1	1	1	1	2	1	2	2	2	1	1	4	1	0	1	38	1	2500	7	8	2
0	19	2	#NULL!	1	1	1	1	2	2	2	1	1	2	1	0	1	36	2	2000	7	8	2
1	19	1	2	1	1	1	1	4	4	2	1	1	3	1	0	1	41	2	3500	9	10	2
0	19	2	#NULL!	1	1	1	1	2	2	4	1	1	2	1	0	1	39	1	2700	8	9	2
0	19	1	1	1	1	1	1	2	2	2	1	1	2	1	0	1	39.3	2	3000	7	9	2
0	19	1	2	1	1	1	1	2	2	2	1	1	2	1	0	1	40.2	2	3500	7	8	2
0	19	2	#NULL!	1	1	1	1	2	2	2	1	1	2	1	1	1	38	2	3500	8	9	2
1	19	1	3	1	1	1	1	2	2	2	1	1	5	1	0	1	38.4	2	2200	7	8	1
0	19	1	2	1	1	1	1	2	2	3	1	1	5	1	0	1	38.3	1	2700	8	10	2
0	19	2	#NULL!	1	1	1	1	2	2	2	1	1	5	1	0	1	38.2	2	3600	9	10	2
1	19	1	1	1	1	1	1	1	2	4	1	1	2	1	0	1	41.2	1	3100	9	10	2
0	19	1	1	1	1	1	1	2	2	2	1	1	2	1	0	1	38	1	2800	7	8	2
1	19	1	2	1	1	2	1	2	2	2	1	1	5	1	0	1	39	1	2200	7	8	2
0	19	1	1	1	1	1	1	2	2	2	1	1	2	1	0	1	38.3	2	2700	8	9	2
0	19	1	2	1	1	1	1	6	2	2	1	1	2	1	0	1	38	2	3000	7	9	2
1	19	1	1	1	1	2	2	2	5	3	1	1	4	1	0	1	36	2	2500	9	10	2
1	19	1	4	1	1	2	1	2	2	2	1	1	3	5	0	1	38	2	2800	7	8	2
0	19	1	2	1	1	1	1	2	2	2	1	1	3	1	0	1	38	2	3200	9	10	2
0	19	2	#NULL!	1	4	1	1	2	2	4	2	1	2	1	0	1	39.4	2	3200	7	8	2
0	19	2	#NULL!	1	1	1	1	2	2	2	1	1	2	1	0	1	39.6	1	2300	7	9	2
0	19	1	1	1	1	1	1	2	2	2	1	1	2	1	0	1	40	1	3000	9	10	2
0	19	2	#NULL!	1	1	1	1	2	2	4	1	1	2	1	0	1	38.6	1	3300	8	9	2
1	19	1	1	1	1	1	1	2	2	2	1	1	6	1	0	1	38	1	3000	7	9	2
0	19	2	#NULL!	1	1	1	1	2	2	2	1	1	2	1	0	0	39	2	2500	9	10	2
1	19	1	1	1	1	1	1	3	3	2	1	1	5	1	0	1	39	1	3500	8	10	2
1	19	1	1	1	1	1	1	2	2	2	1	1	4	1	0	1	39.4	2	3200	8	9	2
1	19	1	3	1	3	5	2	3	6	1	1	1	5	1	0	1	39.5	2	2700	8	9	2
1	19	1	1	1	1	2	2	4	4	2	1	1	5	1	0	1	39.6	2	3500	9	10	2
0	19	1	1	1	1	1	1	2	2	3	1	1	2	1	0	0	42	1	4500	7	10	2
0	19	1	1	1	1	2	1	5	6	1	1	2	5	2	0	1	39.5	2	3100	8	9	2
1	19	1	1	1	1	1	1	2	2	3	1	1	5	1	0	1	39	2	3500	8	10	1
1	19	1	2	1	1	1	1	2	2	2	1	1	5	1	0	1	38.5	1	2900	8	10	2
0	19	2	#NULL!	1	1	1	1	5	5	2	1	1	2	1	1	0	36	2	2000	5	6	2
0	19	2	#NULL!	1	1	1	1	2	2	2	1	1	2	1	0	1	36	2	3100	9	10	2
0	19	2	#NULL!	1	1	1	1	2	2	2	1	1	2	1	0	1	36.3	2	3000	9	10	2
1	19	1	2	1	1	1	1	2	2	2	1	1	5	1	0	1	39.5	1	3800	9	10	2
0	19	1	1	1	1	1	1	2	2	2	1	1	2	1	1	1	37	1	3500	7	9	2
0	19	1	1	1	1	1	1	2	2	2	1	1	2	1	0	1	40.3	2	3000	7	9	2
0	19	1	2	1	1	4	3	2	2	3	1	1	2	1	1	1	37	1	3000	8	10	2
0	19	2	#NULL!	1	1	1	1	2	2	2	1	1	3	1	0	1	39	1	3100	9	10	2
0	19	2	#NULL!	1	1	1	1	2	2	4	1	1	2	1	0	1	40.3	2	3000	7	9	2
0	19	2	#NULL!	1	1	1	1	2	2	2	1	1	2	1	0	1	39	1	2800	8	9	2
1	19	1	1	1	1	1	1	2	2	2	1	1	5	1	0	1	37.6	2	3000	9	10	2
0	19	2	#NULL!	1	1	1	1	2	2	3	1	1	2	1	1	1	41	1	2800	8	10	2
0	19	1	1	1	1	1	1	2	2	4	1	1	2	1	0	1	39	1	3900	7	9	2
1	19	1	1	1	1	2	1	2	2	2	1	1	6	1	0	1	37	1	2000	7	8	2
0	19	1	1	1	1	1	1	6	6	2	1	1	3	1	0	1	40	2	3400	9	10	2
1	19	1	1	1	1	3	2	5	5	2	1	1	6	1	0	1	38	2	3000	8	9	2
1	19	2	#NULL!	1	1	2	1	2	2	4	1	1	5	1	0	1	38	2	3000	8	9	2
0	19	2	#NULL!	1	1	1	1	2	2	2	1	1	2	1	0	0	39.5	1	3000	7	9	2
1	19	1	3	1	1	1	1	1	1	2	1	2	5	2	0	0	38.2	1	3000	8	10	2
0	19	2	#NULL!	1	2	1	1	2	2	3	1	1	2	1	0	1	40	1	3100	8	9	2
0	19	1	1	1	4	1	1	2	2	2	1	1	2	1	0	1	41.1	1	3000	7	8	2
0	19	1	1	1	1	1	1	2	2	4	1	1	2	1	0	1	38.5	1	3600	5	6	2
0	19	2	#NULL!	1	1	1	1	2	2	3	1	1	2	1	0	1	40	1	3500	8	10	2
1	19	1	2	1	1	1	1	2	2	2	1	1	6	1	0	1	37	1	2800	8	9	2
0	19	1	1	1	1	1	1	2	2	2	1	1	2	1	0	1	39.4	1	3000	7	9	2
1	19	1	1	1	1	5	5	3	3	2	1	1	5	1	0	1	38.2	2	3600	9	10	2
1	19	1	1	1	1	1	1	4	2	2	1	1	5	1	1	1	40	2	2800	9	10	2
0	19	2	#NULL!	1	1	1	1	2	2	2	1	1	2	1	0	1	38.5	1	3100	8	9	2
0	19	2	#NULL!	1	1	1	1	2	2	2	3	#NULL!	#NULL!	2	0	1	39	2	3500	8	9	2
0	19	2	#NULL!	1	1	1	1	2	2	4	1	1	2	1	1	1	40	1	3300	9	10	2
0	19	2	#NULL!	1	1	1	1	3	6	2	1	1	2	1	0	1	38	1	2800	7	8	2
1	19	1	1	1	1	2	2	1	1	2	1	1	4	1	0	1	41	2	3000	9	10	2
1	19	1	1	1	1	2	1	2	2	4	1	1	2	1	0	1	38	2	2800	8	10	2
0	19	1	1	1	1	1	1	2	2	2	1	1	2	1	0	1	38	2	3200	8	9	2
0	19	2	#NULL!	1	1	1	1	2	2	2	1	1	2	1	0	0	39.3	1	3400	8	9	2
0	19	1	1	1	1	5	5	3	3	1	1	1	2	1	0	0	39	2	3100	8	9	2
1	19	1	2	1	1	2	1	2	2	3	1	1	4	1	0	1	37	2	3400	8	10	2
0	19	2	#NULL!	1	1	1	1	2	2	2	1	2	1	5	0	0	36.2	2	2400	7	8	2
1	19	1	2	1	1	2	2	5	6	1	2	2	6	2	0	1	38	2	3100	8	9	2
0	19	1	1	1	1	1	1	2	2	2	1	1	2	1	1	1	41	1	3500	8	9	2
0	19	1	1	1	1	1	1	2	2	4	1	1	2	1	0	1	39.5	2	2700	7	8	2
1	19	1	1	1	4	2	2	5	5	4	1	1	5	1	0	1	40	1	3100	7	9	2
0	19	2	#NULL!	1	1	1	1	2	2	2	1	1	2	1	0	1	34.5	2	1900	6	7	2
1	19	1	1	1	1	2	2	5	5	2	1	1	2	1	0	1	39.5	2	2700	7	8	2
0	19	2	#NULL!	1	1	1	1	2	2	4	1	1	2	1	1	1	39	1	3500	7	9	2
0	19	1	1	1	1	2	2	2	2	2	1	1	2	1	0	1	38	2	2300	8	9	2
0	19	1	1	1	1	2	2	5	5	4	1	1	4	1	0	1	39.6	1	3300	8	9	2
1	19	1	3	1	1	2	2	4	4	2	1	1	4	1	0	1	40.2	1	3100	8	9	2
1	19	1	3	1	1	5	5	3	3	2	1	1	5	1	0	1	38.2	2	3600	9	10	2
1	19	1	2	1	1	1	2	2	2	1	1	1	1	1	0	1	37.1	1	2000	6	7	2
0	19	1	1	1	1	1	1	2	2	2	1	2	2	1	0	0	39.1	2	2300	7	8	2
0	19	1	1	1	1	1	1	2	2	2	1	1	2	1	0	1	38	2	2500	8	9	2
0	19	1	1	1	1	2	1	2	2	4	1	1	2	2	0	1	38.3	1	3100	8	9	2
1	19	1	2	1	1	1	1	2	2	3	1	1	5	1	0	1	41.3	1	2800	8	10	2
1	19	1	1	1	1	1	1	2	2	2	1	1	6	1	1	1	36.4	1	2300	7	9	2
1	19	1	1	1	1	1	1	2	2	2	1	1	5	1	0	1	38.2	2	3000	9	10	2
1	19	1	4	1	1	2	1	2	2	2	1	1	5	1	0	1	40.1	2	3100	7	8	1
1	19	1	1	1	1	5	5	3	6	2	1	1	3	1	0	1	36	1	2600	8	10	2
0	19	1	2	1	1	2	1	2	2	2	1	1	5	1	0	1	38.4	2	2200	7	8	1
0	19	1	1	1	1	1	1	2	2	2	1	1	2	1	0	1	36	2	2300	7	9	2
1	19	1	2	1	4	2	2	5	5	2	1	1	4	2	0	1	39.5	1	3100	7	8	2
0	19	2	#NULL!	1	1	1	1	2	2	2	1	1	2	1	0	1	40.6	2	3100	7	8	2
0	19	1	1	1	1	1	1	2	2	2	1	1	5	1	0	1	40.5	2	2900	7	8	2
1	19	1	2	1	1	1	1	1	6	3	1	1	6	1	0	1	41	1	2800	8	9	2
0	19	1	1	1	1	1	1	2	2	2	1	1	2	1	0	1	36.3	2	3000	9	10	2
1	19	1	2	1	1	1	1	2	2	1	1	1	1	1	0	0	40.1	2	2900	7	9	2
1	19	1	1	1	1	1	1	2	2	2	1	1	5	1	0	1	39.5	2	2700	8	9	2
0	19	1	1	1	1	1	1	2	2	2	1	1	2	1	0	1	39.2	2	3000	8	9	2
0	19	1	1	1	1	1	1	2	2	2	1	1	2	1	0	1	39.6	1	3100	8	9	2
1	19	1	1	1	1	1	1	2	2	4	1	1	1	1	0	1	38	1	3000	8	9	2
0	19	2	#NULL!	1	1	2	1	2	2	2	1	1	2	1	0	1	37	2	2800	8	10	2
1	19	1	2	1	1	2	2	1	1	1	1	1	3	1	0	1	39.5	1	3000	8	9	2
0	19	2	#NULL!	1	1	1	1	2	2	2	1	1	5	1	0	1	39	1	3500	8	10	2
1	19	1	2	1	1	2	2	5	5	4	1	1	5	1	0	1	40	2	3500	8	10	2
1	19	1	2	1	1	1	1	2	2	4	1	1	4	1	0	1	38.4	1	2900	7	9	2
1	19	1	4	1	1	4	4	5	5	4	1	1	3	1	1	1	41.4	2	3000	8	9	2
1	19	2	#NULL!	1	1	1	1	2	2	4	1	1	1	1	1	1	37.1	2	2300	8	9	2
1	19	1	1	1	1	1	1	2	2	4	1	1	3	1	0	1	39	1	3100	8	9	2
0	19	2	#NULL!	1	4	2	2	5	5	2	1	1	5	1	0	1	38.4	2	2200	7	8	1
1	19	1	2	1	1	1	1	2	2	4	1	1	3	1	0	1	41.3	2	3300	6	7	2
1	19	1	2	1	1	1	1	2	2	1	1	1	4	1	0	1	41	2	3000	9	10	2
0	19	2	#NULL!	1	1	1	1	2	2	2	1	1	2	1	0	1	40.1	1	3200	8	9	2
1	19	1	2	1	1	1	1	2	2	1	2	2	6	2	0	1	38	2	3000	8	9	2
0	19	1	1	1	1	1	1	2	2	1	1	1	2	1	0	1	39.2	1	3000	8	9	2
0	19	1	1	1	4	2	1	5	5	4	1	1	5	1	0	1	40.6	1	3400	9	10	2
1	19	1	3	1	1	2	2	1	6	2	1	1	2	1	0	1	38.3	1	3100	8	9	2
0	19	2	#NULL!	1	1	1	1	1	1	2	1	1	1	1	0	1	39	2	2900	8	9	2
0	19	1	1	1	1	1	1	2	2	2	1	1	3	1	0	1	38.1	2	3000	8	9	2
0	19	1	1	1	1	1	1	2	6	2	1	1	2	1	0	1	37	1	2600	7	8	2
1	19	1	1	1	1	1	1	2	2	3	1	1	4	1	0	1	38	1	4000	9	10	2
1	19	1	1	1	1	2	1	2	2	2	1	1	4	1	0	1	32.1	1	1500	4	6	2
0	19	1	1	1	1	1	1	2	2	2	1	1	2	1	0	1	38.4	2	3000	9	10	2
0	19	2	#NULL!	1	1	1	1	2	2	2	1	1	2	1	0	1	38	1	2900	7	9	1
0	19	2	#NULL!	1	1	1	1	2	2	2	1	1	2	1	0	1	40.3	2	3000	7	9	2
0	19	1	1	1	1	1	1	2	2	2	1	1	2	1	1	1	42	2	2800	9	10	2
0	19	2	#NULL!	1	1	1	1	2	2	2	1	1	2	1	0	1	38.2	1	3000	9	10	2
0	19	2	#NULL!	1	1	1	1	2	2	2	1	1	2	1	0	1	40.3	1	3100	8	9	2
1	19	2	#NULL!	1	1	1	1	2	6	2	1	1	6	1	0	1	35	2	3000	6	9	2
0	19	2	#NULL!	1	1	1	1	2	2	2	1	1	2	1	0	1	41	1	3100	9	10	2
1	19	1	1	1	1	1	1	2	2	1	1	1	1	1	0	1	40	2	3500	8	9	2
0	19	1	1	1	1	1	1	2	2	4	1	1	5	1	0	1	41	1	2800	8	10	2
1	19	2	#NULL!	1	1	1	1	2	2	2	1	1	5	1	1	0	40	1	2500	7	10	2
0	19	1	1	1	1	1	1	2	2	4	1	1	4	1	0	1	41	2	3000	9	10	2
1	19	1	1	1	1	2	1	2	2	2	1	1	4	1	0	1	41	1	3000	8	10	2
1	19	1	1	1	1	1	1	2	2	2	1	1	2	1	0	1	36	2	2000	7	8	2
1	19	1	1	1	1	1	1	2	2	2	1	1	1	1	0	1	39	2	3000	8	9	2
0	19	1	1	1	1	1	1	2	2	2	1	1	2	1	0	1	39.2	1	2800	8	10	2
0	19	1	1	1	1	2	1	2	2	2	1	1	2	1	0	1	40.4	2	3000	8	9	2
0	19	2	#NULL!	1	1	1	1	2	2	2	1	1	2	1	0	1	39	1	2600	8	9	2
0	19	1	2	1	1	1	1	2	2	2	1	1	2	1	0	1	39	2	2800	7	9	2
0	19	2	#NULL!	1	1	1	1	2	2	2	1	1	2	1	0	1	36	2	2300	7	9	2
0	19	1	1	1	4	1	1	2	2	3	1	1	5	1	0	1	37.6	2	3700	9	10	2
1	19	1	2	1	1	2	1	2	2	2	1	1	1	1	0	1	41.1	2	3000	8	10	2
1	19	1	2	1	1	4	4	5	6	2	1	1	3	1	0	1	39	1	3800	9	10	2
1	19	1	3	1	1	2	3	4	6	2	1	1	4	1	0	1	39	1	2600	8	9	2
0	19	1	1	1	1	1	1	1	2	2	1	1	2	1	0	0	36.4	2	2600	7	8	2
1	19	1	1	1	1	1	2	4	4	1	1	1	4	1	0	1	41	1	2900	8	9	2
1	19	1	2	1	1	5	2	3	2	2	3	2	6	2	1	1	39	1	3500	8	10	2
0	19	1	1	1	1	1	1	5	6	2	1	1	5	1	0	1	38.4	2	2200	7	8	1
1	19	2	#NULL!	1	1	2	1	2	2	2	3	2	6	5	0	1	38.4	2	3600	8	9	2
1	19	1	1	1	1	5	2	3	6	1	1	1	3	1	0	1	39	1	3000	8	9	2
0	19	1	1	1	1	1	1	2	2	2	1	1	2	1	0	1	34.3	1	2400	6	8	2
0	19	1	1	1	1	1	1	2	2	2	1	1	2	1	0	1	39.4	1	3000	5	8	2
1	19	1	1	1	1	1	1	2	2	1	3	2	#NULL!	2	0	0	36.4	1	3100	7	9	2
1	19	2	#NULL!	1	1	1	1	2	2	2	1	1	5	1	0	0	36	1	2600	4	7	2
1	19	1	2	1	1	5	1	3	6	1	1	1	3	1	0	1	41	2	3600	9	9	2
1	19	1	2	1	1	1	1	1	1	2	1	1	3	1	0	1	39	1	3800	9	10	2
1	19	1	1	1	1	2	2	2	2	4	1	1	1	1	0	1	39.5	2	2800	9	10	2
1	19	1	1	1	1	2	2	5	6	1	1	1	5	1	0	1	39	2	2600	8	9	2
0	19	1	1	1	1	1	1	2	2	4	1	1	2	1	0	1	38.6	1	2800	7	8	2
1	19	1	4	1	1	1	1	2	2	2	1	1	5	1	0	1	36	1	2700	7	9	2
0	19	1	3	1	1	1	1	5	2	1	1	1	3	1	0	1	36	1	3000	9	10	2
0	19	2	#NULL!	1	1	1	1	2	2	2	1	1	2	1	1	1	36	1	3200	8	10	2
1	19	1	2	1	1	1	1	4	4	2	1	2	5	5	0	1	41	1	2600	8	9	2
0	19	2	#NULL!	1	1	2	1	2	2	2	1	1	2	1	0	1	39.2	2	3000	8	9	2
0	19	1	1	1	1	1	1	2	2	1	1	1	2	1	1	1	40	1	3000	7	9	2
0	19	2	#NULL!	1	1	1	1	2	2	4	1	1	2	1	1	1	38	1	3400	8	10	2
0	19	2	#NULL!	1	1	1	1	2	2	2	1	1	2	1	0	1	38.4	2	3000	8	9	2
1	19	1	2	1	4	2	2	5	5	3	1	1	3	1	0	1	39	1	3300	8	9	2
1	19	1	1	1	1	2	1	4	4	2	1	1	4	1	0	1	39	2	3000	8	9	2
1	19	1	2	1	1	1	1	2	2	4	1	1	5	1	0	1	39	2	2500	8	9	2
1	19	1	2	1	1	1	1	2	2	3	1	1	3	1	0	1	43	1	2800	9	10	2
0	19	1	2	1	1	1	1	2	2	2	1	1	2	1	0	1	41.4	2	3500	9	10	2
1	19	1	1	1	1	5	3	3	6	1	1	1	3	1	0	1	39	1	3100	8	9	2
1	19	1	1	1	1	1	2	2	2	2	1	1	2	1	0	1	40	2	3000	6	10	2
1	20	1	4	1	1	2	1	2	2	1	1	1	5	1	0	1	37	1	2600	7	8	2
1	20	2	#NULL!	1	1	1	1	2	2	3	1	1	2	1	0	1	41.1	1	3000	7	8	2
0	20	2	#NULL!	1	1	1	1	2	2	2	1	1	2	1	0	1	40.1	2	2800	7	9	2
0	20	1	2	1	1	2	2	5	5	4	1	1	5	1	0	1	42.4	1	3200	7	10	2
1	20	1	2	1	1	2	2	3	3	4	1	1	4	2	0	1	41.5	1	3100	7	8	2
0	20	1	1	1	1	1	1	6	2	2	1	1	6	1	0	1	37	1	2700	8	9	2
1	20	1	2	1	1	5	5	3	3	4	1	1	3	1	0	1	40	2	3700	9	10	2
0	20	2	#NULL!	1	1	1	1	2	2	3	1	1	2	1	1	0	38.4	1	3700	9	10	2
0	20	2	#NULL!	1	1	1	1	2	2	2	1	1	2	1	0	1	40.2	1	3500	7	9	2
0	20	1	1	1	1	1	1	2	2	4	1	1	1	1	0	1	39	2	2700	8	9	2
1	20	1	1	1	1	2	1	2	2	1	1	1	1	1	0	1	40.1	1	2900	8	10	2
1	20	1	1	1	1	1	1	2	2	4	1	1	3	1	0	1	36	1	4000	7	8	2
0	20	1	1	1	1	1	1	2	2	4	1	1	2	1	1	1	40	1	3000	8	9	2
1	20	1	2	1	1	1	1	2	2	4	1	1	5	1	0	1	39.4	1	3200	8	9	2
0	20	1	1	1	1	2	1	2	2	2	1	1	2	1	0	1	38.1	1	3000	7	8	2
0	20	2	#NULL!	1	1	1	1	2	2	2	1	1	2	1	0	1	40.3	2	3000	7	9	2
0	20	1	1	1	1	1	1	2	2	2	1	1	4	1	0	1	39	2	3900	7	8	2
1	20	1	4	1	1	4	2	3	6	4	1	#NULL!	5	1	0	1	40	1	2500	7	8	2
0	20	1	1	1	1	1	1	2	2	2	1	1	2	1	0	1	41	1	2600	7	9	2
1	20	1	2	1	1	2	1	2	2	2	1	1	2	1	0	1	38	2	2500	8	9	2
1	20	1	2	1	1	1	1	2	2	2	1	1	3	1	1	1	34.4	1	2000	7	7	2
1	20	1	2	1	4	1	1	5	5	4	1	1	4	1	0	1	38.5	1	3000	8	10	2
1	20	1	3	1	1	2	2	3	6	2	1	1	5	1	0	1	38	2	2900	8	9	2
0	20	1	1	1	1	1	1	2	2	2	1	1	2	1	0	1	37	2	2500	6	8	2
1	20	1	1	1	1	1	1	6	2	4	1	1	4	1	0	1	40.4	1	3200	8	9	2
1	20	1	1	1	4	2	1	6	6	4	1	1	4	1	0	1	36	2	3300	7	8	2
1	20	1	4	1	1	2	1	2	2	1	1	1	3	3	0	1	40.6	1	3200	6	7	2
1	20	1	2	1	4	2	2	2	6	4	1	1	5	1	0	1	38	2	2600	8	9	2
1	20	1	2	1	1	2	1	2	2	4	1	1	5	1	0	1	39.2	2	3200	7	8	2
1	20	1	1	1	1	1	4	2	2	4	1	1	3	1	0	1	35.5	2	2300	7	8	2
0	20	1	1	1	1	2	2	2	2	2	1	1	2	1	1	1	39.4	1	3000	8	9	2
1	21	1	2	1	1	1	1	5	5	2	1	1	5	1	0	1	41.6	1	3200	8	9	2
1	21	1	1	1	1	1	1	2	2	4	1	1	1	1	0	1	40	1	3700	8	9	2
1	21	1	2	1	1	1	1	6	6	1	1	1	3	1	0	1	42.1	2	2800	6	8	2
1	21	1	2	1	1	1	1	2	2	4	1	1	1	1	0	1	39	1	2600	9	10	2
1	21	1	1	1	1	1	1	2	2	4	1	1	1	1	0	0	36	1	3200	9	10	2
1	21	1	1	1	1	1	1	2	2	2	1	2	1	5	0	1	38	2	2500	8	9	2
1	21	1	1	1	1	1	1	2	2	2	1	1	2	1	1	1	38	1	3400	9	9	2
0	21	1	1	1	1	2	2	2	2	2	1	1	2	1	0	1	38	1	3500	8	10	2
1	21	1	3	1	1	1	1	2	2	1	1	1	3	1	0	1	37	1	3300	9	10	2
1	21	1	2	1	4	2	2	5	5	2	1	1	5	1	0	1	39.5	1	3800	9	10	2
0	21	1	3	1	1	2	2	2	2	2	1	1	3	1	0	1	32	2	1700	8	9	2
1	21	1	1	1	1	1	1	2	2	4	1	1	4	1	0	1	39	2	3200	7	8	2
1	21	1	1	1	1	1	1	2	2	2	1	1	3	1	1	1	38.2	2	3000	8	9	2
0	21	2	#NULL!	1	1	1	1	2	6	1	1	1	6	1	0	1	37	1	2000	7	8	2
0	21	2	#NULL!	1	1	1	1	2	2	2	1	1	2	1	1	1	40.1	2	3000	8	9	1
0	21	1	2	1	1	1	1	2	2	2	1	1	2	1	0	1	41	2	2500	6	9	2
1	21	1	2	1	1	1	1	4	4	2	1	1	3	1	0	1	40.1	2	2500	8	10	2
1	21	1	2	1	2	5	4	3	6	1	1	1	4	1	0	1	39.1	2	3400	8	9	2
1	21	1	1	1	1	2	1	2	2	4	1	1	5	1	0	1	34	1	2400	4	6	2
0	21	1	1	1	1	2	1	2	2	2	1	1	2	1	0	1	40.4	1	2700	8	9	1
0	21	2	#NULL!	1	1	1	1	2	2	2	1	#NULL!	2	1	1	1	35	1	2000	6	8	2
1	21	1	2	1	1	2	2	4	6	2	1	1	5	1	0	1	36	2	2500	9	10	2
0	21	1	1	1	1	2	1	2	2	2	1	1	#NULL!	1	1	1	41.3	2	2500	7	8	2
1	21	1	1	1	1	2	1	2	2	2	1	1	4	1	1	1	40.1	2	3000	8	9	2
1	21	1	1	1	1	2	2	4	5	4	1	1	6	1	1	1	38.2	2	2500	8	9	2
1	21	1	2	1	1	2	3	5	5	2	1	1	5	1	1	1	40.3	2	2800	8	9	2
1	21	1	1	1	1	2	1	2	2	4	1	1	5	1	0	1	43.1	2	3300	8	9	2
1	21	1	2	1	2	1	2	2	2	3	1	1	5	1	0	1	40	1	2800	9	10	2
1	21	1	3	1	1	2	2	2	2	2	1	1	6	3	0	0	40	1	2500	5	6	2
1	21	1	2	1	1	1	1	1	1	2	1	2	1	2	0	1	39	1	3700	8	10	2
1	21	1	1	1	1	2	2	5	5	2	1	2	3	5	0	1	37	2	3000	7	8	2
0	21	1	1	1	1	1	1	2	2	1	1	1	2	1	1	1	39.5	1	3200	7	9	2
0	21	2	#NULL!	1	1	1	1	2	2	2	1	1	2	1	1	1	36	2	9999	#NULL!	#NULL!	#NULL!
1	22	1	2	1	1	2	2	5	5	4	1	1	5	1	1	1	37.3	2	3000	8	9	2
0	22	2	#NULL!	1	1	1	1	2	2	2	1	1	2	1	0	1	32	1	2200	8	9	2
1	22	1	1	1	1	1	1	2	2	3	1	1	5	1	0	1	36	2	2500	9	10	2
1	22	1	2	1	1	1	1	2	2	3	1	1	4	1	0	1	38	2	2500	9	10	2
0	22	1	1	1	1	1	1	2	2	2	1	1	2	1	1	1	38	2	2100	7	8	2
0	22	1	1	1	1	1	1	2	2	2	1	1	2	1	0	0	37.3	1	3400	8	9	2
0	22	1	1	1	1	1	1	2	2	2	1	1	2	1	1	1	40	1	3000	7	9	2
0	22	2	#NULL!	1	1	1	1	2	2	4	1	2	2	1	0	1	39.6	1	3000	8	9	2
0	22	2	#NULL!	1	1	1	1	2	2	2	1	1	2	1	0	1	39.4	2	2900	7	9	2
1	22	1	3	1	1	1	1	2	2	4	1	1	3	1	1	1	36.2	1	4300	8	9	2
0	22	1	2	1	1	2	1	2	2	4	1	1	2	1	0	1	40.2	1	2800	7	8	2
0	22	1	1	1	1	1	1	2	2	3	1	1	2	1	0	1	40	2	3000	9	10	2
1	22	1	2	1	1	1	1	2	2	4	1	1	1	1	0	0	38	2	2300	8	9	2
0	22	1	1	1	1	2	1	2	2	2	1	1	2	1	0	1	36	1	2600	8	10	2
0	22	1	1	1	1	1	1	2	2	2	1	1	5	1	0	1	38	1	3100	6	8	2
0	22	2	#NULL!	1	1	2	1	2	2	2	1	1	2	1	1	1	40	1	3100	8	9	2
0	22	2	#NULL!	1	1	1	1	2	2	2	1	1	2	1	1	1	37.2	2	3000	8	9	2
1	22	1	2	1	1	1	2	2	2	2	1	1	3	1	0	1	40.2	1	2800	7	8	2
1	22	1	1	1	1	1	1	2	2	2	1	1	2	1	0	1	41	2	3100	9	10	2
0	22	2	#NULL!	1	1	1	1	2	2	2	1	1	2	1	0	1	42.4	1	3000	7	9	2
1	22	1	2	1	1	1	2	2	2	2	1	1	5	1	1	1	37.5	1	2500	7	8	2
0	22	2	#NULL!	1	1	1	1	2	2	2	1	1	2	1	0	1	38	2	2400	7	8	2
1	22	1	1	1	1	1	1	2	2	4	1	1	4	1	1	1	40	1	4000	8	10	2
0	22	1	1	1	1	2	1	2	2	2	1	1	2	1	0	1	32	1	2000	7	8	2
0	22	1	1	1	1	2	1	3	5	2	1	1	2	1	0	1	41.3	1	3500	7	8	2
0	22	2	#NULL!	1	1	1	1	2	2	2	1	1	2	1	1	1	40	2	3300	8	10	2
0	22	1	1	1	1	2	2	2	2	2	1	1	2	1	0	1	37.4	1	9999	#NULL!	#NULL!	#NULL!
1	22	1	2	1	1	2	1	2	2	2	1	1	5	1	0	1	42.2	2	3400	8	9	2
1	22	1	1	1	1	1	1	6	5	2	1	1	5	1	1	1	39	1	3200	7	9	2
1	22	1	1	1	1	1	1	2	2	2	1	1	6	1	0	1	40.6	1	3100	8	9	2
1	22	2	#NULL!	1	1	1	1	2	6	4	1	1	1	1	0	1	40.3	2	2700	8	9	2
1	22	1	1	1	1	1	1	2	2	2	1	2	5	5	0	1	41	1	4200	7	9	2
1	22	1	1	1	1	1	1	2	2	4	1	1	5	1	0	1	39.5	1	3000	4	5	2
1	22	1	1	1	1	2	1	2	2	2	1	1	5	1	1	1	38	2	3000	8	9	2
1	22	1	2	1	1	1	1	6	2	4	1	1	5	1	0	1	40.5	2	2900	7	8	2
0	22	1	1	1	1	1	1	2	2	2	1	1	2	1	0	1	40.3	1	3200	7	8	2
1	22	1	2	1	1	1	1	2	2	2	1	1	5	1	1	1	40.1	2	3100	8	9	2
1	22	2	#NULL!	1	1	2	1	2	2	2	1	1	1	1	1	1	40.1	2	3000	8	9	2
0	22	1	1	1	1	1	1	2	2	2	1	1	5	1	0	1	40	1	3000	8	10	2
1	22	1	1	1	1	1	1	2	2	4	1	1	3	1	1	1	39	2	3000	8	9	2
1	22	1	1	1	1	1	1	2	2	4	1	1	4	1	0	1	38	2	2100	1	4	2
1	22	1	1	1	1	1	1	2	2	2	1	1	5	1	1	1	40.3	2	2800	8	9	2
1	22	1	4	1	1	3	2	5	5	2	1	2	3	2	0	1	40.3	1	3100	7	9	2
0	23	1	1	1	1	1	1	2	2	2	1	1	2	1	0	1	39	1	3300	9	10	2
1	23	1	1	1	4	2	2	5	5	2	1	1	5	1	0	1	39	1	3000	8	10	2
0	23	1	1	1	1	1	1	2	2	2	1	1	2	1	1	1	37	2	2500	8	9	2
0	23	2	#NULL!	1	1	1	1	2	2	2	1	1	2	1	0	1	38	2	3100	7	9	2
0	23	1	4	1	1	1	1	2	2	2	1	1	5	1	0	1	41.5	2	3400	7	8	2
1	23	1	3	1	1	1	1	5	5	2	1	1	5	1	1	1	38	2	3500	9	10	2
0	23	1	2	1	1	2	2	2	2	2	1	1	2	1	0	1	35	2	2300	7	8	2
0	23	2	#NULL!	1	1	1	1	2	2	2	1	1	2	1	1	1	39.6	1	2600	7	8	2
1	23	2	#NULL!	1	1	2	1	2	2	2	1	1	6	1	1	1	40	2	3000	9	10	2
0	23	2	#NULL!	1	1	1	1	2	2	2	1	1	2	1	1	1	39	1	3000	8	9	2
1	23	1	2	1	1	5	5	3	3	4	1	1	3	1	0	1	41	2	3500	9	10	2
1	23	1	2	1	1	1	1	2	2	2	1	1	5	1	0	1	38	1	2300	9	10	2
0	23	2	#NULL!	1	1	1	1	2	2	2	1	1	2	1	1	1	40.4	2	3200	9	10	2
1	23	1	1	1	1	1	1	2	2	2	1	1	2	1	1	1	41	1	2500	9	10	2
1	23	1	3	1	1	5	1	3	6	2	1	1	5	1	0	1	38	2	3000	6	8	2
1	23	1	2	1	1	1	1	2	6	4	1	1	4	1	1	1	32.4	2	2100	7	8	2
1	23	1	1	1	1	2	2	2	2	2	1	1	5	1	0	1	40.2	2	2200	8	9	2
1	23	1	2	1	1	2	2	5	5	4	1	1	5	1	0	1	40	1	3100	8	9	2
0	23	1	1	1	2	1	2	2	2	2	1	1	2	1	0	1	39.4	1	3500	8	9	2
1	23	1	4	1	1	1	1	2	2	2	1	1	3	1	0	1	38.4	1	3000	6	7	2
1	23	2	#NULL!	1	1	1	1	2	2	3	1	1	1	1	1	1	39	2	3200	9	10	2
1	23	1	2	1	1	1	1	2	2	3	1	1	1	1	1	1	38	2	3800	9	10	2
0	23	2	#NULL!	1	1	1	1	2	2	2	1	1	2	1	1	1	39	2	2700	7	8	2
1	23	1	2	1	1	1	1	2	6	2	1	1	6	1	0	1	40	2	3300	8	10	2
1	23	1	2	1	1	2	1	2	2	2	1	1	5	1	0	1	40.1	1	3000	8	9	2
1	23	1	2	1	1	2	2	5	5	2	1	1	5	1	0	1	40	2	3400	7	9	2
0	23	1	1	1	1	2	1	2	2	2	1	1	2	1	0	1	42.4	1	2900	7	9	2
0	23	1	3	1	1	1	2	5	5	2	1	1	5	1	1	1	40.3	2	3000	7	9	2
0	23	1	3	1	1	5	1	5	2	2	1	1	6	1	1	1	39	1	3100	8	9	2
0	23	2	#NULL!	1	1	1	1	2	2	2	1	1	2	1	0	1	40	2	3000	9	10	2
1	23	1	2	1	1	5	4	5	5	2	1	1	5	1	1	1	40	1	3100	8	9	2
1	23	1	2	1	1	1	1	2	2	2	1	1	3	1	0	1	40.5	2	2900	7	8	2
1	23	1	2	1	1	2	1	2	2	2	1	1	3	1	0	1	39	1	3200	8	9	2
1	23	1	3	1	1	1	1	2	2	4	1	1	3	1	1	1	40.7	2	2700	4	6	1
1	23	1	4	1	1	2	2	4	4	1	1	1	3	1	1	1	38	2	2500	8	10	2
1	23	1	2	1	1	1	2	6	6	2	1	1	5	1	1	1	41.2	2	2500	8	9	2
1	23	1	4	1	4	2	1	6	6	2	1	1	5	1	1	1	40.4	1	3400	6	8	2
0	23	2	#NULL!	1	1	1	1	2	2	2	1	1	2	1	1	1	43	1	3100	7	9	2
0	23	1	1	1	1	2	1	2	2	2	1	1	5	1	1	1	40	1	2600	8	10	1
1	23	1	1	1	1	1	1	2	2	4	1	1	5	1	0	1	39	2	3000	8	9	2
1	23	1	1	1	1	2	2	5	5	2	1	1	3	1	1	1	37	2	2800	9	10	2
1	23	1	1	1	1	2	1	2	2	4	1	1	5	1	0	1	41.4	2	3200	8	9	2
0	23	1	1	1	1	1	1	2	2	2	1	1	1	1	0	0	39.3	1	2700	8	9	1
0	23	1	1	1	1	2	2	2	2	4	1	1	3	1	1	1	39.5	2	2600	8	9	2
1	23	1	4	1	1	1	1	2	2	1	1	1	3	1	0	1	38.4	1	3000	7	8	2
0	24	2	#NULL!	1	1	1	1	2	2	2	1	1	2	1	1	1	38	1	3800	7	9	1
0	24	2	#NULL!	1	1	1	1	2	2	2	1	1	2	1	0	1	39.2	2	2500	7	8	2
0	24	1	4	1	1	4	1	2	2	2	1	2	3	5	0	1	38	2	3100	7	8	2
1	24	1	2	1	1	2	1	2	2	2	1	1	4	1	0	1	42.4	1	3000	8	9	2
0	24	1	4	1	1	1	1	2	2	1	1	1	3	1	0	1	38.5	1	3600	5	8	2
1	24	1	4	1	1	2	1	2	2	2	1	1	3	1	0	1	38	1	3000	8	10	2
1	24	1	2	1	1	2	1	5	5	4	1	1	6	1	0	0	41	1	2800	8	10	2
0	24	1	1	1	1	1	1	2	2	2	1	1	2	1	0	1	38	1	3200	7	9	2
1	24	2	#NULL!	1	1	1	1	6	6	4	1	1	1	1	1	1	34	2	3400	9	10	2
0	24	2	#NULL!	1	1	1	1	2	2	3	1	1	2	1	1	1	39	1	3000	9	10	2
1	24	2	#NULL!	1	1	1	1	2	2	3	1	1	2	1	1	1	39	2	3000	9	10	2
1	24	2	#NULL!	1	1	1	1	2	2	4	1	1	5	1	0	1	43	1	3600	7	9	2
1	24	1	2	1	4	2	1	5	6	1	1	1	4	1	1	1	38.1	1	3100	7	8	2
1	24	1	1	1	1	1	1	2	2	2	1	1	2	1	1	1	40	1	3500	9	10	2
0	24	2	#NULL!	1	1	1	1	2	2	2	1	1	2	1	1	0	40.6	1	3500	9	10	2
1	24	1	1	1	1	2	1	2	2	2	3	2	#NULL!	5	0	1	43	1	2700	8	9	2
0	24	1	4	1	1	1	1	2	2	2	1	2	3	5	0	1	39.4	2	3200	7	9	2
0	24	2	#NULL!	1	1	1	1	2	2	3	1	1	2	1	0	1	39	2	3000	8	10	2
1	24	1	2	1	1	1	1	6	2	2	1	1	2	1	1	1	39	1	2100	7	8	2
1	24	1	4	1	1	2	2	1	5	4	1	1	3	1	0	1	40.2	1	3000	8	9	2
1	24	2	#NULL!	1	1	2	1	2	2	2	1	1	5	1	1	1	42	2	3000	8	10	2
0	24	2	#NULL!	1	1	1	1	2	2	2	1	1	2	1	1	1	41	2	2800	6	10	2
0	24	1	2	1	1	2	3	2	2	2	1	1	5	1	0	1	36	2	2500	6	8	2
1	24	1	3	1	1	2	2	2	2	2	1	1	3	1	0	1	40	1	3200	8	10	2
0	24	2	#NULL!	1	1	1	1	2	2	4	1	1	3	1	1	1	36	1	4300	8	9	2
1	24	1	2	1	1	1	1	2	2	4	1	1	5	1	0	1	40	2	1400	7	8	2
1	24	2	#NULL!	1	1	1	1	2	2	4	1	1	2	1	1	1	37.6	2	3000	8	9	2
1	24	1	2	1	1	2	1	2	2	4	1	2	5	2	0	1	36	1	3100	8	10	2
0	24	2	#NULL!	1	1	2	2	2	2	2	1	1	2	1	1	1	38	2	3500	6	10	2
1	24	1	3	1	1	1	1	2	2	2	1	1	3	1	1	1	37	2	2800	9	10	2
0	24	2	#NULL!	1	1	1	1	2	2	4	1	1	2	1	1	1	39	1	2600	7	8	2
1	24	1	2	1	1	1	1	2	2	2	1	1	5	1	0	1	32.1	1	2500	6	7	2
0	24	2	#NULL!	1	1	4	1	2	2	2	1	1	2	1	1	1	40	2	2700	8	9	2
1	24	1	1	1	1	3	1	2	2	4	1	1	3	1	0	1	39.2	2	3000	7	9	2
0	24	2	#NULL!	1	1	1	1	2	2	2	1	1	2	1	1	1	38	2	3000	7	8	2
1	24	2	#NULL!	1	1	1	1	2	2	3	1	1	2	1	1	1	38	2	3200	8	10	2
0	24	2	#NULL!	1	1	1	1	2	2	2	1	1	2	1	1	1	38	1	2800	7	9	2
0	24	1	2	1	1	2	1	2	2	2	1	1	2	1	0	1	41	1	4000	8	9	2
1	24	1	1	1	1	2	1	2	2	2	1	1	1	1	1	1	39	2	3000	8	10	2
0	24	1	1	1	1	1	1	2	2	2	3	2	2	2	0	1	38	1	2900	8	9	2
1	24	1	1	1	1	2	1	2	1	2	1	1	4	1	1	1	41	2	4000	8	9	2
1	24	2	#NULL!	1	1	1	1	2	2	4	1	1	5	1	1	1	40	1	3500	8	9	2
1	24	2	#NULL!	1	1	1	1	2	2	4	1	1	3	1	1	1	39	1	3000	8	9	2
0	24	1	1	1	1	2	1	2	2	2	1	1	6	1	0	1	34.2	1	1600	7	8	2
1	24	1	2	1	1	2	1	2	2	2	1	1	5	1	1	1	41	2	3600	8	9	2
1	24	1	1	1	1	2	1	2	2	2	1	1	3	1	0	1	42	2	2700	8	9	2
0	24	1	3	1	3	2	1	4	6	2	1	1	3	1	0	1	38.3	1	2700	8	9	1
0	24	2	#NULL!	1	1	1	1	2	2	2	1	1	2	1	1	0	39	1	3000	8	10	2
1	24	2	#NULL!	1	1	1	1	6	2	4	1	1	5	1	1	1	37	2	2800	7	9	2
0	24	1	2	1	1	2	1	2	2	2	1	1	6	1	0	1	40.4	1	3800	8	9	2
1	24	1	2	1	1	1	1	2	2	2	1	1	5	1	0	1	40	1	3100	8	9	2
0	24	2	#NULL!	1	1	2	1	2	2	2	1	1	2	1	0	1	38	2	3300	6	8	2
1	24	1	1	1	1	1	1	2	2	4	1	1	5	1	0	1	39.6	1	3000	8	9	2
0	24	2	#NULL!	1	1	2	2	2	2	2	1	1	2	1	1	1	40	1	4000	7	8	2
1	24	1	4	1	1	5	1	3	6	2	1	2	3	5	1	1	41.4	1	2600	8	9	2
0	24	2	#NULL!	1	1	1	2	2	2	4	1	1	2	1	1	0	39	1	3250	8	9	2
0	24	1	2	1	1	2	1	2	2	2	1	1	2	1	0	1	40	1	3400	8	9	2
0	24	1	4	1	1	1	1	2	2	1	1	2	3	5	0	1	38.4	1	3500	7	9	2
1	24	1	4	1	1	5	5	3	3	2	1	1	4	1	1	1	41	1	3000	7	8	2
0	24	2	#NULL!	1	1	1	1	2	2	2	1	1	2	1	0	1	39.3	1	9999	#NULL!	#NULL!	#NULL!
1	24	1	2	1	1	2	2	6	6	2	1	1	3	1	0	1	39	2	2900	7	8	2
1	24	2	#NULL!	1	1	1	1	2	2	4	1	1	3	1	0	1	38.5	2	2500	8	9	2
0	24	2	#NULL!	1	1	1	1	2	2	4	1	1	1	1	1	1	39	2	3000	8	10	1
0	24	2	#NULL!	1	1	1	1	2	2	4	1	1	2	1	0	1	40	2	2900	7	9	2
0	24	2	#NULL!	1	1	1	1	2	2	2	1	1	3	1	1	1	40	2	3100	8	10	2
1	24	1	2	1	4	2	2	5	6	4	1	1	5	1	1	1	40.5	2	2800	8	9	2
1	24	1	2	1	1	2	1	2	2	4	1	1	4	1	1	1	43.4	1	3100	8	9	2
0	25	2	#NULL!	1	1	1	1	2	2	2	1	1	2	1	1	1	40	1	4000	7	9	2
1	25	2	#NULL!	1	1	1	1	2	2	3	1	1	5	1	1	1	39	2	2800	8	9	2
1	25	1	2	1	1	1	1	2	2	2	1	1	3	1	1	1	39.5	2	3000	8	9	2
1	25	1	1	1	1	1	1	2	2	3	1	1	1	1	0	1	38	2	2900	9	10	2
1	25	1	2	1	1	1	1	2	2	2	1	1	5	1	0	1	35	1	3200	9	10	2
1	25	1	4	1	1	3	2	5	5	2	1	2	3	2	0	1	38	2	2900	7	8	2
1	25	1	2	1	4	1	1	6	5	4	1	1	3	1	1	1	40.2	2	2300	9	10	2
1	25	1	2	1	1	1	1	2	2	2	1	1	6	1	1	1	36	1	2500	7	9	2
1	25	1	4	1	1	2	1	2	6	2	1	1	3	1	0	1	38.6	1	2500	8	9	2
1	25	1	2	1	1	1	2	4	4	2	1	1	3	1	1	1	40	1	3200	9	10	2
1	25	1	4	1	1	2	2	5	6	2	1	1	5	1	0	1	38	2	3000	8	9	2
1	25	2	#NULL!	1	1	1	1	4	4	2	1	1	4	1	0	1	40	2	3200	7	10	2
1	25	1	2	1	1	1	1	2	2	4	1	1	3	1	1	1	40.1	2	3100	8	10	2
0	25	2	#NULL!	1	1	1	1	2	2	4	1	1	2	1	1	1	38	2	3000	9	10	1
0	25	2	#NULL!	1	1	2	1	2	2	2	1	1	2	1	1	0	36.1	1	3000	7	9	2
1	25	1	4	1	1	1	1	2	2	2	1	1	3	1	0	1	39	2	3000	9	10	2
0	25	2	#NULL!	1	1	1	1	2	2	2	1	1	2	1	0	1	39	1	3000	9	10	2
0	25	2	#NULL!	1	1	1	1	2	2	4	1	1	2	1	0	1	40	2	3000	8	9	2
1	25	2	#NULL!	1	1	2	2	2	2	4	1	1	5	1	1	1	40.5	1	3000	8	9	2
0	25	2	#NULL!	1	1	1	1	2	2	2	1	1	2	1	1	1	40.2	1	3200	8	9	2
1	25	1	2	1	1	4	1	5	5	2	1	1	5	1	0	1	42	1	2200	7	8	2
0	25	2	#NULL!	1	1	1	1	6	6	2	1	1	2	1	1	1	38	1	3000	9	10	2
1	25	1	3	1	1	5	2	3	6	2	1	1	3	1	1	1	41	1	4000	9	10	2
1	25	2	#NULL!	1	1	1	1	5	4	2	1	1	4	1	0	1	40.5	1	3000	8	10	2
1	25	2	#NULL!	1	1	1	1	2	2	2	1	1	2	1	1	1	39	1	2900	7	10	2
0	25	2	#NULL!	1	1	1	1	2	2	2	1	1	2	1	1	1	38	2	3000	9	10	2
0	25	1	2	1	1	2	1	2	2	2	1	1	5	1	0	1	40.5	1	2300	7	8	2
1	25	1	4	1	1	1	1	2	2	2	1	1	3	1	0	1	40.6	1	3000	6	8	2
1	25	1	4	1	1	2	1	2	2	2	1	2	3	2	0	1	40	1	3200	7	8	2
1	25	1	4	1	4	1	1	6	6	2	1	1	3	1	0	1	40.4	2	2800	8	9	2
0	25	1	1	1	1	1	1	2	2	4	1	1	2	1	1	1	40	1	3100	9	10	2
1	25	1	2	1	1	2	2	4	4	1	1	1	3	1	1	1	40.4	2	2800	9	10	2
1	25	1	4	1	1	2	3	2	2	3	1	1	3	1	0	1	43.1	2	3000	8	10	2
1	25	1	3	1	1	1	1	2	2	2	1	2	3	5	0	1	39.3	1	2700	7	8	2
1	25	1	3	1	1	2	1	2	2	2	1	1	3	1	1	1	39.2	2	2800	8	8	2
1	25	1	2	1	1	1	1	2	2	1	1	1	2	1	0	1	38.6	1	3000	8	10	2
1	25	1	2	1	1	2	2	2	2	2	1	1	5	1	0	1	38	1	3200	7	8	2
0	25	1	1	1	1	2	1	2	2	2	1	1	2	1	1	1	41	1	2700	8	9	1
1	25	1	1	1	1	1	1	2	2	2	1	1	2	1	1	1	39	1	3000	9	10	2
1	25	1	4	1	1	2	1	2	2	2	1	1	3	1	0	1	40.2	2	3500	8	9	2
0	25	2	#NULL!	1	1	1	1	2	2	2	1	1	2	1	0	1	39	2	2800	8	9	2
1	25	2	#NULL!	1	1	1	1	2	2	2	3	2	#NULL!	5	1	1	40	1	3500	8	10	2
1	25	1	4	1	1	2	2	2	2	2	1	2	6	1	1	1	40.5	1	4000	8	9	2
1	25	1	3	1	1	2	2	5	5	2	1	1	4	2	1	1	41.5	1	3100	7	8	2
1	25	1	2	1	1	2	1	2	2	2	1	1	3	1	1	1	34.6	2	2000	7	8	1
1	25	2	#NULL!	1	1	1	1	2	2	2	3	#NULL!	#NULL!	6	1	1	38	1	3300	8	9	2
1	25	1	2	1	1	1	1	2	5	3	1	1	1	1	1	1	39.1	2	3400	9	10	2
0	25	2	#NULL!	1	1	1	1	2	2	2	1	1	2	1	0	1	38	2	3000	9	10	2
0	25	1	1	1	1	2	1	2	2	2	1	2	2	2	0	1	36	1	3500	9	10	2
1	25	1	4	1	1	4	3	5	6	2	1	1	5	1	0	1	39	2	2600	8	9	2
1	25	1	2	1	1	4	1	2	2	4	1	1	6	1	1	1	40	1	4000	8	9	2
1	25	1	1	1	1	1	1	2	2	2	1	1	6	1	1	1	38.4	1	2500	6	8	2
1	25	1	1	1	1	1	1	4	4	4	1	1	3	1	0	1	40.5	2	3000	8	9	2
1	25	1	4	1	1	5	5	3	3	2	1	1	3	1	0	1	41.2	1	3500	8	9	2
0	25	2	#NULL!	1	1	1	1	2	2	2	1	1	2	1	1	1	39.2	1	3000	7	9	2
1	25	1	4	1	1	1	1	2	2	4	1	1	5	1	1	1	#NULL!	1	4000	8	9	2
0	25	1	1	1	1	1	1	2	2	2	1	1	2	1	0	1	38	1	3300	9	10	2
0	25	2	#NULL!	1	1	1	1	2	2	2	1	1	2	1	1	1	34	1	2200	8	9	2
0	25	2	#NULL!	1	1	1	1	2	2	4	1	1	2	1	1	1	39	2	2800	8	9	2
0	25	2	#NULL!	1	1	1	1	2	2	3	1	1	2	1	1	1	41.2	1	2700	8	8	2
0	25	1	1	1	1	2	2	2	2	2	1	1	2	1	1	1	43	1	3400	8	9	2
1	25	1	2	1	1	1	3	2	2	2	1	1	6	3	0	1	41.1	2	2700	7	8	2
0	25	2	#NULL!	1	4	1	1	2	2	2	1	1	2	1	1	1	40	2	3000	9	10	2
1	25	1	1	1	1	2	1	2	2	4	1	1	2	1	1	1	38	1	3000	9	10	2
1	25	1	2	1	1	1	1	2	2	4	1	1	3	1	1	1	39.6	2	3000	9	10	2
0	25	2	#NULL!	1	1	1	1	2	2	2	1	1	2	1	1	1	39.3	1	3000	8	9	1
1	25	1	1	1	1	1	5	2	3	2	1	1	5	1	1	1	40.5	1	3000	8	9	2
0	25	1	1	1	1	1	1	2	2	2	1	1	2	1	0	1	38	1	2900	7	8	2
0	25	2	#NULL!	1	1	1	1	2	2	2	1	1	2	1	0	1	39	1	2800	7	8	2
1	25	2	#NULL!	1	1	1	1	2	2	4	1	1	3	1	1	1	41.2	2	2700	8	9	2
1	25	2	#NULL!	1	1	1	1	2	2	3	1	1	5	1	1	1	39	1	3500	8	10	2
1	25	1	2	1	1	2	2	2	2	3	1	1	1	1	1	1	38	2	3500	9	10	2
0	25	1	2	1	1	1	1	2	2	2	1	1	6	1	0	1	36	1	3000	7	8	2
0	25	1	1	1	1	1	1	2	2	2	1	1	2	1	1	1	40.3	1	2800	8	9	2
1	25	1	3	1	1	3	2	2	2	4	1	1	3	1	0	1	40.2	1	3000	8	9	2
0	25	1	4	1	1	2	1	2	2	2	1	1	3	1	0	1	38	2	3500	9	10	2
0	26	2	#NULL!	1	1	1	1	2	2	2	1	1	2	1	1	1	36.3	2	2000	7	9	2
1	26	2	#NULL!	1	1	1	1	2	2	2	1	1	2	1	1	1	39.5	1	4000	8	9	2
0	26	1	1	1	1	1	1	2	2	3	1	1	2	1	1	0	40	2	3300	9	10	2
0	26	2	#NULL!	1	1	1	1	2	2	2	1	1	2	1	0	0	38	1	3500	9	10	2
0	26	2	#NULL!	1	1	1	1	2	2	2	1	1	2	1	1	1	39	1	3400	9	10	2
1	26	2	#NULL!	1	1	1	1	2	2	2	1	1	4	1	1	1	38	1	3000	9	9	2
0	26	1	1	1	1	2	1	2	2	3	1	1	2	1	1	1	39.5	1	2700	8	9	2
1	26	1	3	1	1	5	2	3	6	2	1	1	3	1	1	1	40	1	3000	9	10	2
1	26	1	4	1	1	2	1	2	2	4	1	1	5	1	0	1	40	2	3500	5	6	2
0	26	1	2	1	1	1	1	2	2	2	1	1	3	1	1	1	41.6	1	2700	7	8	2
0	26	1	4	1	1	4	3	2	2	2	1	2	3	5	0	1	39	1	3000	8	10	1
1	26	1	2	1	4	2	1	5	6	3	1	1	5	1	1	1	38.4	1	3000	8	9	1
1	26	1	3	1	1	2	1	2	2	2	1	1	3	1	0	1	40.6	1	3500	8	9	2
0	26	1	3	1	1	2	2	5	6	2	1	1	2	1	1	1	40	1	4000	7	8	2
1	26	1	4	1	1	1	1	2	2	1	1	1	3	1	0	1	38	1	3800	9	10	2
1	26	1	2	1	1	1	1	3	5	4	1	2	6	5	1	1	#NULL!	2	3500	8	9	2
1	26	1	4	1	1	2	2	4	6	2	1	1	3	1	1	1	40	2	3700	9	10	1
0	26	2	#NULL!	1	1	1	1	2	2	2	1	1	2	1	1	1	39	1	2700	8	9	2
1	26	1	2	1	1	2	2	6	5	4	1	1	4	2	0	1	38.4	1	2700	8	9	2
1	26	1	2	1	1	1	1	2	2	2	1	1	3	1	1	1	38.5	1	3400	8	10	2
1	26	1	1	1	1	2	2	4	4	2	1	1	5	1	1	1	38	1	2000	7	8	2
1	26	1	1	1	1	1	1	2	2	3	1	1	3	1	0	1	38	1	3000	8	10	2
1	26	1	4	1	1	2	1	2	2	2	1	1	6	1	0	1	38.6	1	3000	8	9	2
1	26	1	4	1	1	2	2	2	2	2	1	2	3	3	0	1	42.1	2	2500	7	8	2
0	26	1	2	1	1	1	1	2	2	4	1	1	2	1	1	1	38	1	3400	9	10	2
0	26	2	#NULL!	1	1	1	1	2	2	2	1	1	2	1	1	1	39.4	1	3400	9	10	2
1	26	2	#NULL!	1	1	1	1	2	2	3	1	1	1	1	1	1	39	2	3300	9	10	2
0	26	1	1	1	1	1	1	2	2	2	3	#NULL!	#NULL!	2	0	1	40	1	3500	6	9	2
1	26	1	3	1	1	1	1	2	2	1	1	1	3	1	1	1	40	1	3100	8	10	2
1	26	1	2	1	1	1	1	2	2	2	1	1	3	1	0	1	40.2	1	2800	4	6	2
1	26	1	3	1	1	4	4	3	3	2	1	1	3	1	1	1	40	1	3400	8	9	2
1	26	2	#NULL!	1	1	1	1	2	2	2	1	1	3	1	0	1	38.2	1	3000	8	9	2
0	26	2	#NULL!	1	1	1	1	2	2	2	1	1	2	1	1	1	40	1	3300	9	10	2
1	26	1	2	1	1	1	1	2	2	2	1	1	4	1	0	1	43.3	2	3300	9	10	2
1	26	1	3	1	1	1	1	2	2	2	1	1	4	1	0	1	43.3	2	2500	8	9	2
0	26	1	1	1	1	1	1	2	2	2	1	1	2	1	0	1	40.1	1	2600	8	10	2
0	26	2	#NULL!	1	1	2	1	2	2	2	1	1	2	1	1	1	40.3	2	2700	7	8	1
0	26	2	#NULL!	1	1	2	1	2	2	2	1	1	2	1	1	1	36	1	3300	7	8	2
0	26	2	#NULL!	1	1	1	1	2	2	2	1	1	2	1	1	1	39.2	2	3000	7	9	2
1	26	2	#NULL!	1	1	1	1	2	2	3	1	1	2	1	1	1	41	1	3000	8	10	2
1	26	2	#NULL!	1	1	1	1	2	2	2	1	1	3	1	1	1	40	2	3700	9	10	2
0	26	1	2	1	1	2	2	6	6	2	1	1	1	1	1	1	39	2	3300	9	10	2
1	26	1	2	1	1	1	1	2	2	4	1	1	5	1	1	1	40	2	3400	7	8	2
1	26	2	#NULL!	1	1	1	1	2	2	2	1	1	4	1	0	1	39.6	2	3800	8	9	2
1	26	1	1	1	1	1	1	2	2	2	1	1	6	1	1	1	36	1	2500	8	9	2
1	26	2	#NULL!	1	1	1	1	1	1	3	1	1	1	1	1	1	38	2	3000	9	10	2
0	26	1	1	1	1	1	1	6	6	2	1	1	3	1	1	1	38	1	2900	8	9	2
1	26	1	1	1	1	1	1	2	2	4	1	1	5	1	1	1	39	2	3000	7	9	2
1	26	1	2	1	1	1	1	3	6	2	1	1	6	1	0	1	33.6	1	2800	6	7	2
1	26	1	4	1	1	2	2	2	2	2	1	1	6	1	1	1	40.5	1	4000	8	9	2
1	26	2	#NULL!	1	4	1	2	5	6	4	1	1	4	1	1	1	38.2	1	3200	7	8	2
0	26	2	#NULL!	1	1	1	1	2	2	2	1	1	2	1	1	1	42	2	3300	8	9	2
1	26	2	#NULL!	1	1	1	1	6	2	4	1	1	2	1	1	1	42.4	1	2800	7	8	2
1	26	1	4	1	1	2	1	2	2	2	1	1	5	1	0	1	42.1	2	3400	8	9	2
0	26	1	1	1	1	2	1	2	2	4	1	1	2	1	0	0	39	2	3000	8	9	2
0	26	1	2	1	1	1	1	2	2	2	1	1	3	1	0	1	34	1	9999	#NULL!	#NULL!	#NULL!
0	26	2	#NULL!	1	1	1	1	2	2	2	1	1	2	1	1	1	40	2	2600	7	9	1
0	26	2	#NULL!	1	1	1	1	6	6	2	1	1	2	1	0	1	40.2	1	3500	8	9	2
0	26	2	#NULL!	1	1	1	1	2	2	2	1	1	2	1	1	1	39	1	3500	7	9	2
1	27	2	#NULL!	1	1	1	1	4	4	2	1	1	4	1	1	0	41.4	2	3000	7	8	2
1	27	1	1	1	1	2	2	2	2	3	1	1	5	1	1	1	39	2	3000	7	10	2
1	27	1	1	1	1	1	1	4	4	2	1	1	4	1	1	0	41.5	2	3800	8	10	2
0	27	2	#NULL!	1	1	1	1	2	2	2	1	1	2	1	1	1	40	2	3000	7	8	2
1	27	1	2	1	1	5	2	3	6	2	1	1	3	1	1	1	40.3	1	3300	8	10	2
1	27	1	3	1	1	1	1	2	2	2	1	2	6	5	0	1	39.4	2	3500	8	9	2
1	27	1	3	1	1	1	1	2	2	4	1	1	5	1	1	1	41	2	3100	8	9	2
1	27	2	#NULL!	1	4	2	1	1	6	3	1	1	4	1	1	1	38	1	2800	8	9	2
0	27	2	#NULL!	1	1	1	1	2	2	2	1	1	2	1	1	1	41	1	2500	7	9	2
1	27	1	1	1	1	1	1	6	6	2	1	1	2	1	0	1	40	2	3000	7	8	2
1	27	2	#NULL!	1	1	1	1	2	2	2	1	1	5	1	1	1	40	2	3000	8	10	2
1	27	1	3	1	1	2	2	5	6	2	1	1	5	1	1	1	38	2	3000	9	10	2
0	27	2	#NULL!	1	1	1	1	2	2	2	1	1	2	1	1	0	38	1	2900	8	10	2
0	27	1	1	1	1	1	1	2	2	2	1	1	2	1	0	1	38	2	2800	9	10	2
0	27	1	1	1	1	2	1	2	2	2	1	1	2	1	1	1	35	1	1700	8	9	2
0	27	2	#NULL!	1	1	1	1	2	2	2	1	1	2	1	1	1	38	1	3400	9	10	2
0	27	1	1	1	1	2	2	2	2	2	1	1	5	1	0	1	39.6	1	3200	7	9	2
0	27	1	1	1	1	2	2	3	6	4	1	1	2	1	1	1	38.3	2	3500	7	9	2
1	27	1	2	1	1	2	1	2	2	2	1	1	5	1	1	1	40	1	3200	9	10	2
1	27	1	2	1	1	2	1	2	2	2	1	1	2	1	0	1	38	1	3000	8	10	2
0	27	2	#NULL!	1	1	1	1	2	2	2	1	1	2	1	1	1	38	1	4000	8	10	2
0	27	1	3	1	1	5	5	3	3	2	1	1	3	1	0	1	38.3	1	3000	8	9	1
1	27	2	#NULL!	1	1	1	1	2	2	2	1	1	1	1	1	1	36	2	2700	9	10	2
1	27	2	#NULL!	1	1	1	1	2	2	2	1	1	3	1	1	1	32	1	1400	3	4	2
0	27	2	#NULL!	1	1	1	1	2	2	2	1	1	2	1	1	1	38	2	3400	9	10	2
1	27	1	1	1	1	4	1	2	2	2	1	1	5	1	0	1	38.5	1	3200	7	8	2
1	27	1	2	1	1	1	1	2	2	2	1	1	3	1	0	1	39	1	2500	7	8	2
0	27	2	#NULL!	1	1	1	1	2	2	2	1	1	4	1	1	1	40	1	2500	8	10	2
0	27	1	1	1	1	2	2	6	5	2	1	1	2	1	1	1	38	1	3500	8	9	2
1	27	1	3	1	1	1	1	2	1	2	1	1	3	1	1	1	40	1	3000	9	10	2
1	27	1	4	1	1	1	1	2	2	1	1	1	3	1	0	1	36.6	1	3500	7	9	2
0	27	2	#NULL!	1	1	1	1	2	2	4	1	1	2	1	1	1	40.3	2	3000	6	7	2
1	27	2	#NULL!	1	1	1	1	2	2	3	1	1	4	1	1	1	39.4	1	2700	7	8	2
1	27	1	1	1	1	2	2	5	5	2	1	1	3	1	0	1	40	1	3200	8	10	2
1	27	1	1	1	1	2	1	3	6	2	1	1	3	1	1	1	39	2	3200	8	9	2
1	27	1	4	1	1	2	1	2	2	2	1	1	3	1	0	1	42.1	2	4000	8	9	2
1	27	1	2	1	1	2	1	2	2	2	1	1	2	1	0	1	42.3	1	3300	6	8	2
0	27	1	2	1	1	2	1	2	2	2	1	1	4	1	0	1	40.6	1	3200	7	8	2
1	27	1	1	1	1	2	1	2	2	2	1	1	2	1	1	1	43	1	3200	9	10	2
0	27	1	2	1	1	1	1	6	2	4	1	1	4	1	0	1	40	1	3300	8	9	2
1	27	2	#NULL!	1	1	1	1	2	2	2	1	1	5	1	1	1	38	2	2700	7	8	2
1	27	1	3	1	1	2	4	3	6	2	1	1	1	1	1	1	39.5	1	3200	8	9	2
1	27	1	2	1	1	1	1	2	2	2	1	1	6	1	1	1	35	1	1900	7	8	2
1	27	1	4	1	1	1	1	2	2	2	1	1	3	1	0	1	39.3	1	3500	8	9	2
1	27	1	2	1	1	1	1	5	5	4	1	1	3	1	0	1	40	1	3400	8	9	2
1	27	1	2	1	1	5	5	3	3	2	1	1	3	1	1	1	39	2	2800	7	9	2
1	27	2	#NULL!	1	1	1	1	2	2	2	1	1	6	1	1	1	39.4	1	3400	7	8	2
1	27	1	1	1	1	1	1	2	2	4	1	1	5	1	1	1	40	2	3200	8	9	2
1	27	2	#NULL!	1	1	1	1	2	2	4	1	1	1	1	1	1	44.2	1	3200	9	10	2
1	27	1	1	1	4	2	2	6	6	2	1	1	5	1	1	1	37.4	2	2800	8	9	2
1	27	1	4	1	1	4	4	3	4	2	1	1	2	1	1	1	39	1	3300	9	10	2
1	27	1	4	1	1	2	1	5	6	2	1	1	5	1	0	1	39	1	3000	8	9	2
0	27	2	#NULL!	1	1	1	1	6	2	4	1	1	2	1	1	1	38	2	3000	9	10	2
0	27	2	#NULL!	1	1	1	1	2	2	2	1	1	2	1	1	0	40	2	2000	7	8	1
0	27	2	#NULL!	1	1	1	1	1	2	3	1	1	2	1	1	1	40	1	3100	8	10	2
0	27	2	#NULL!	1	1	1	1	2	2	2	1	1	2	1	1	1	39.2	1	3000	8	9	2
1	27	1	3	1	1	5	2	3	6	2	1	1	3	5	0	1	39	1	3100	7	8	2
0	27	2	#NULL!	1	1	1	1	2	2	2	1	1	2	1	0	1	39	2	3000	8	9	2
0	27	1	1	1	1	1	1	2	2	2	1	1	2	1	1	1	36	1	3300	7	8	2
1	27	2	#NULL!	1	1	1	1	4	4	2	1	1	4	1	1	1	41	2	3000	8	9	2
1	27	1	3	1	1	2	2	2	2	2	1	1	3	1	1	1	40.5	1	4000	8	9	2
1	27	1	2	1	1	1	1	2	2	2	1	1	1	1	1	1	34.2	1	3200	7	9	2
0	27	2	#NULL!	1	1	1	1	2	2	2	1	1	2	1	1	1	39.5	1	3200	7	9	2
1	27	2	#NULL!	1	1	1	1	2	2	2	1	1	1	1	1	1	38.2	2	3500	8	9	2
0	27	1	1	1	1	1	1	2	2	2	1	1	2	1	1	1	39.2	1	2500	7	8	1
1	27	1	4	1	1	5	2	3	6	2	1	1	5	1	1	1	41	2	3100	8	9	2
1	27	1	4	1	1	2	2	2	6	2	1	1	3	1	1	1	38	2	3200	9	10	2
1	27	2	#NULL!	1	1	1	1	2	6	4	1	1	3	1	1	1	37	1	2800	8	9	2
0	27	1	1	1	1	1	1	2	2	2	1	1	2	1	1	1	39	1	2800	8	9	1
1	27	1	1	1	1	1	1	2	2	4	2	2	6	5	0	1	38.1	1	2500	8	9	2
1	28	1	4	1	1	4	4	3	3	1	1	1	3	1	1	1	38	1	3000	8	9	2
1	28	1	1	1	1	2	1	4	4	2	1	1	3	1	1	1	40	2	3100	8	9	2
1	28	1	1	1	1	1	1	2	2	4	1	1	5	1	1	1	41	1	4000	9	10	2
0	28	2	#NULL!	1	1	1	1	2	2	2	1	1	2	1	1	1	38	2	3300	9	10	2
0	28	2	#NULL!	1	1	2	2	2	2	2	1	1	2	1	1	1	39	1	2100	8	10	2
1	28	2	#NULL!	1	1	1	1	2	2	3	1	1	1	1	1	1	39	1	3000	9	10	2
0	28	2	#NULL!	1	1	1	1	2	6	2	1	1	2	1	1	1	38.4	1	3500	8	10	2
1	28	2	#NULL!	1	1	2	1	2	2	2	1	1	2	1	1	1	36	2	3200	8	10	2
0	28	1	4	1	1	1	1	2	2	1	1	1	3	1	0	1	41.6	1	3000	7	8	2
1	28	1	1	1	1	1	1	2	2	2	3	2	6	5	1	1	40.2	2	3000	8	10	2
1	28	1	1	1	4	1	1	5	6	4	1	1	5	1	1	1	38	1	3000	7	9	2
1	28	2	#NULL!	1	1	1	1	2	2	4	1	1	2	1	1	1	38.3	2	2900	7	8	2
1	28	1	4	1	1	1	1	4	2	2	1	1	3	1	1	1	40	2	3000	9	10	2
1	28	2	#NULL!	1	1	1	1	2	2	2	1	1	2	1	1	1	40	2	3500	8	9	2
1	28	2	#NULL!	1	1	1	1	2	2	2	1	1	2	1	1	1	42	1	2900	7	9	2
0	28	2	#NULL!	1	1	1	1	2	2	2	1	1	2	1	1	1	38.6	2	2500	7	9	2
0	28	2	#NULL!	1	1	1	1	2	2	2	1	1	2	1	0	1	36	2	3000	7	10	2
0	28	1	1	1	1	1	1	6	6	2	1	1	2	1	1	1	39.6	2	3500	7	9	2
0	28	1	1	1	1	1	1	2	2	4	1	1	2	1	1	1	40.2	2	3200	9	10	2
1	28	1	3	1	1	1	1	2	2	1	1	1	4	1	0	1	37	1	3300	8	9	2
1	28	1	2	1	1	1	1	2	2	2	1	1	5	1	0	1	38.2	2	3200	7	9	2
0	28	1	1	1	1	2	2	2	2	2	1	1	2	1	1	1	39	2	3500	8	9	2
0	28	2	#NULL!	1	1	1	1	2	2	2	1	1	1	2	1	1	39	2	2800	9	10	2
1	28	1	1	1	1	1	1	1	2	3	1	1	1	1	1	1	38	1	3700	9	10	2
0	28	2	#NULL!	1	1	1	1	2	2	2	1	1	2	1	1	1	40.6	2	3400	8	9	2
1	28	1	1	1	1	1	1	2	2	4	1	1	5	1	0	0	41	2	3200	8	10	2
0	28	2	#NULL!	1	1	1	1	2	2	2	1	1	2	1	1	1	39.6	1	2900	8	9	1
1	28	2	#NULL!	1	1	1	1	2	2	4	1	1	1	1	1	1	43.2	1	3200	9	10	2
1	28	1	2	1	1	4	1	2	2	2	1	1	5	1	1	1	39	2	3500	8	9	2
0	28	2	#NULL!	1	1	1	1	2	2	2	1	1	2	1	1	1	38	1	3400	9	10	2
1	28	1	1	1	1	1	1	2	2	3	1	1	6	1	0	1	39	2	2800	9	10	2
0	28	2	#NULL!	1	1	1	1	2	2	2	1	1	2	1	1	1	27.1	2	1100	6	9	2
1	28	1	1	1	1	2	2	6	6	4	1	2	6	2	0	1	40.2	2	2500	7	8	2
1	28	1	2	1	1	2	1	2	2	4	1	1	3	1	0	1	41.4	1	3000	8	9	2
1	28	1	1	1	1	1	1	2	2	2	1	1	3	1	1	1	39	2	3400	8	9	2
0	28	1	1	1	1	1	1	2	2	2	1	1	2	1	1	1	38.6	1	3200	8	9	2
0	28	1	1	1	1	2	1	2	2	2	1	1	2	1	0	1	39	1	3900	7	9	2
1	28	1	2	1	1	1	4	3	6	4	1	1	6	1	1	1	39	1	3000	8	9	2
1	28	1	4	1	1	1	1	2	2	4	1	1	5	1	0	1	40	1	3000	7	6	2
1	28	1	4	1	1	5	2	2	2	2	1	1	3	1	0	1	40.2	2	2900	8	9	2
1	28	1	2	1	1	1	1	2	2	2	1	1	5	1	1	1	37.3	1	3000	8	9	2
1	28	2	#NULL!	1	1	1	1	2	2	4	1	1	2	1	0	1	37.5	2	2500	8	9	2
1	28	2	#NULL!	1	1	1	1	2	2	2	1	1	2	1	1	1	35	1	2700	8	9	2
1	28	2	#NULL!	1	1	1	1	2	2	2	1	1	5	1	1	1	39.6	1	2900	8	9	2
1	28	2	#NULL!	1	1	1	1	2	2	4	1	1	3	1	0	1	39.4	1	2500	8	9	2
0	28	1	1	1	1	1	1	2	2	2	1	1	2	1	1	1	40.4	1	2800	8	9	2
1	28	1	1	1	1	1	2	2	2	2	1	1	4	1	1	1	41	2	3500	8	10	2
1	28	1	1	1	1	1	1	2	2	2	1	1	2	1	0	1	39	2	3100	7	9	2
0	28	2	#NULL!	2	1	1	1	1	2	2	1	1	2	1	1	1	40.2	1	2900	8	9	2
0	28	2	#NULL!	1	1	2	1	2	2	2	1	1	2	1	1	0	39.5	1	3200	8	9	1
0	28	1	1	1	1	2	1	2	2	2	1	1	1	1	0	1	41.3	1	3300	8	9	2
1	28	1	3	1	1	1	1	6	2	2	1	1	3	1	1	1	41	2	2900	7	8	2
0	28	2	#NULL!	1	1	2	1	2	2	2	1	1	2	1	1	1	39.5	2	3200	8	9	1
0	28	2	#NULL!	1	1	1	1	2	2	2	1	1	2	1	1	1	38	1	3000	9	10	2
0	28	2	#NULL!	1	1	1	1	2	2	2	1	1	2	1	1	1	41.2	1	3000	7	9	2
1	28	2	#NULL!	1	1	1	1	2	2	4	1	1	3	1	0	1	40	1	3000	7	8	2
0	28	2	#NULL!	1	1	1	1	6	2	2	1	1	5	1	1	1	38	2	3500	9	10	2
1	28	1	2	1	1	2	1	4	4	2	1	1	4	1	1	1	40.1	1	3300	9	10	2
0	28	2	#NULL!	1	1	1	1	2	2	2	1	1	2	1	1	1	39	2	2500	8	9	2
1	28	1	2	1	1	2	1	3	5	2	1	1	5	1	1	1	42	1	2900	9	10	2
1	28	1	4	1	1	1	1	2	2	1	1	1	3	1	1	1	39	1	3500	9	10	2
1	28	2	#NULL!	1	1	1	1	2	2	2	1	1	1	1	1	1	38.5	2	3000	7	8	2
1	28	1	1	1	1	1	1	2	2	4	1	1	2	1	1	1	39	1	2800	8	10	2
0	28	2	#NULL!	1	1	2	1	2	2	2	1	1	2	1	1	1	38	1	3100	9	10	2
1	28	2	#NULL!	1	1	1	1	6	2	2	1	1	5	1	1	1	37.3	2	3200	6	8	2
0	28	2	#NULL!	1	1	1	1	2	2	2	1	1	2	1	1	1	40.1	2	3100	7	8	2
1	28	1	1	1	1	1	2	1	2	2	1	1	4	1	0	1	40	1	9999	#NULL!	#NULL!	#NULL!
1	29	1	4	1	1	4	4	5	6	2	1	1	5	1	1	1	40.1	1	3200	8	9	2
1	29	1	2	1	1	1	1	2	2	2	1	1	3	1	1	1	39	1	3500	9	10	2
0	29	2	#NULL!	1	1	1	1	5	5	2	1	1	5	1	1	1	41	2	3100	8	9	2
0	29	2	#NULL!	1	1	1	1	2	2	3	1	1	2	1	1	1	38	1	2700	8	10	2
0	29	2	#NULL!	1	1	1	1	2	2	2	1	1	2	1	1	1	39	1	4000	7	8	2
1	29	1	2	1	4	1	1	5	6	2	1	1	5	1	1	1	38	1	3100	9	10	2
1	29	2	#NULL!	1	4	1	1	5	2	4	1	1	2	1	1	1	38	1	3000	8	9	2
1	29	2	#NULL!	1	1	1	1	2	2	2	1	1	2	1	1	1	40	1	3000	8	10	2
1	29	2	#NULL!	1	1	1	1	6	6	4	1	1	1	1	1	1	39	2	3000	8	10	1
0	29	2	#NULL!	1	1	1	1	2	2	3	1	1	2	1	1	1	40	1	2600	7	9	2
1	29	1	2	1	1	5	2	3	6	2	1	1	3	1	0	1	39.2	2	3000	9	10	2
1	29	2	#NULL!	1	1	1	1	2	2	2	3	2	6	5	1	1	38.1	1	3500	7	8	2
0	29	2	#NULL!	1	1	1	1	2	2	2	1	1	2	1	1	1	39	1	3200	8	9	2
1	29	1	1	1	1	2	1	2	2	4	1	2	6	5	0	1	40	2	3300	9	10	2
1	29	2	#NULL!	1	1	1	1	1	1	2	1	1	1	1	0	0	38	1	3700	7	9	2
1	29	1	4	1	1	2	2	2	2	2	1	1	3	1	1	1	38.3	2	2600	7	9	2
0	29	1	2	1	1	1	1	2	2	4	1	1	3	1	0	1	37	2	3000	7	9	2
1	29	2	#NULL!	1	1	1	1	2	2	2	1	1	2	1	1	0	38	2	3200	7	9	2
1	29	1	1	1	1	1	1	2	2	4	1	1	2	1	1	1	39	2	3200	8	10	2
0	29	2	#NULL!	1	1	1	1	2	2	2	1	1	2	1	1	1	38	2	3400	8	10	2
0	29	2	#NULL!	1	1	1	1	2	2	3	1	1	2	1	1	1	39	1	3000	8	10	2
1	29	1	3	1	4	2	1	5	6	4	1	1	2	1	0	1	39	2	3000	9	10	2
0	29	1	4	1	1	1	1	2	2	1	1	1	3	1	1	1	40	2	3200	9	10	2
1	29	2	#NULL!	1	1	1	1	2	2	2	1	1	2	1	1	1	40	1	3500	9	10	2
1	29	2	#NULL!	1	1	1	1	2	2	4	1	1	1	1	1	1	40	2	3000	8	9	2
1	29	1	1	1	1	1	1	2	2	2	1	2	6	5	1	1	39	2	3200	8	9	2
0	29	2	#NULL!	1	1	1	1	2	2	3	1	1	2	1	1	1	39	1	3300	9	10	2
1	29	1	3	1	1	2	2	4	6	2	1	1	5	1	0	1	40.2	2	3600	8	10	1
1	29	2	#NULL!	1	1	1	1	2	2	2	2	2	2	2	1	1	39	1	3500	5	6	2
0	29	2	#NULL!	1	1	1	1	2	2	2	1	#NULL!	2	1	1	1	42	2	3200	8	9	2
0	29	1	1	1	1	2	1	2	2	2	1	1	2	1	0	1	41.2	1	3300	7	8	2
1	29	1	2	1	1	2	3	5	6	2	1	1	3	1	1	1	40.5	1	3500	8	9	2
1	29	2	#NULL!	1	1	1	1	2	2	2	3	2	1	5	1	1	32	2	9999	#NULL!	#NULL!	#NULL!
0	29	2	#NULL!	1	1	1	1	2	2	2	1	1	2	1	1	0	40	1	3200	8	10	2
0	29	2	#NULL!	1	1	1	1	2	2	2	1	1	2	1	1	1	38.2	1	2700	6	8	2
1	29	2	#NULL!	1	1	1	1	2	2	2	1	1	5	1	1	1	39	2	3400	8	9	1
1	29	1	1	1	4	1	1	6	6	4	1	1	5	1	1	1	38	2	3300	9	10	1
0	29	2	#NULL!	1	1	1	1	2	6	2	1	2	6	5	1	1	38.1	1	3500	7	8	2
1	29	1	2	1	1	2	2	3	3	2	1	1	3	1	0	1	44	2	3500	8	9	2
1	29	1	1	1	1	2	2	5	6	1	1	1	3	1	1	1	39.5	1	3600	8	9	2
1	29	2	#NULL!	1	4	1	1	5	6	2	1	1	1	1	1	1	37.2	2	1800	6	8	2
1	29	1	4	1	1	1	1	2	2	2	1	1	3	1	1	1	40.2	1	9999	#NULL!	#NULL!	#NULL!
1	29	2	#NULL!	1	1	1	1	2	2	4	1	1	1	1	1	1	36	1	3000	9	10	2
0	29	2	#NULL!	1	1	1	1	2	2	2	1	1	2	1	1	1	37	2	2900	9	10	2
0	29	2	#NULL!	1	1	1	1	2	2	3	1	1	2	1	1	1	41	2	3500	8	10	2
0	29	2	#NULL!	1	1	1	1	2	2	3	1	1	2	1	1	1	41	1	3000	9	10	2
0	29	2	#NULL!	1	1	1	1	2	2	2	1	1	2	1	1	1	39	1	9999	#NULL!	#NULL!	#NULL!
0	30	2	#NULL!	1	1	1	1	2	2	2	1	1	2	1	1	1	33	2	2800	7	8	2
0	30	1	1	1	1	1	1	2	2	2	1	1	2	1	1	1	40	1	3000	7	9	2
1	30	1	4	1	1	2	1	5	5	2	1	1	3	1	0	1	39.5	1	3000	8	9	2
0	30	2	#NULL!	1	1	1	1	2	2	2	1	1	2	1	1	1	38	2	3000	8	10	2
0	30	2	#NULL!	1	1	1	1	2	2	2	1	1	2	1	1	1	39	2	3500	8	9	2
0	30	2	#NULL!	1	1	2	1	2	2	2	1	1	2	1	1	1	38	1	3500	9	10	2
0	30	2	#NULL!	1	1	1	1	2	2	2	1	1	2	1	1	1	38.4	2	3000	9	10	2
0	30	1	1	1	1	2	3	2	2	2	1	1	2	1	1	0	40	2	2800	9	10	2
0	30	1	2	1	1	1	1	2	2	4	1	1	2	1	0	1	40.5	1	2600	8	9	2
1	30	2	#NULL!	1	1	1	1	2	2	2	1	1	5	1	1	1	41	1	3000	8	10	2
0	30	2	#NULL!	1	1	1	1	2	2	2	1	1	2	1	1	1	38	2	3000	7	9	2
0	30	2	#NULL!	1	1	1	1	2	2	2	1	1	2	1	1	1	35	1	3000	8	10	2
0	30	2	#NULL!	1	1	1	1	2	2	2	1	1	2	1	1	1	38.2	1	3000	9	10	2
1	30	1	1	1	4	1	2	6	6	4	1	1	5	1	1	1	40	2	2900	7	9	2
1	30	1	2	1	1	1	1	2	2	2	1	1	1	1	1	1	37.2	2	3800	8	9	2
0	30	1	3	1	1	2	1	2	2	2	1	1	3	1	1	1	38.2	1	3000	8	10	1
0	30	1	1	1	1	1	1	2	2	2	1	1	2	1	1	1	39.3	2	3200	8	9	1
0	30	1	2	1	1	1	1	6	2	2	1	1	2	1	0	1	38	1	2300	7	8	2
0	30	1	1	1	1	1	1	6	2	2	1	1	2	1	1	1	39	2	3100	9	10	2
0	30	2	#NULL!	1	1	1	1	2	2	2	1	1	2	1	1	1	39	2	3000	8	10	2
0	30	2	#NULL!	1	1	1	1	2	2	3	1	1	2	1	1	1	40	1	3500	9	10	2
1	30	1	1	1	4	1	1	5	5	4	1	1	4	2	1	1	41.5	1	3100	7	8	2
1	30	1	4	1	1	2	2	1	6	2	1	1	3	1	0	1	40.4	1	3200	7	8	2
0	30	2	#NULL!	1	1	1	1	2	2	2	1	1	2	1	1	1	40.5	1	3100	8	9	2
1	30	2	#NULL!	1	1	1	1	2	2	3	1	1	1	1	1	1	41	2	3100	8	9	2
0	30	2	#NULL!	1	1	1	1	2	2	2	1	1	2	1	1	1	38	1	2400	8	9	1
1	30	1	1	1	1	1	1	2	2	2	1	2	4	2	0	1	40	1	3000	9	10	2
0	30	2	#NULL!	1	1	1	1	2	2	4	1	1	2	1	1	1	38	2	3000	8	10	2
0	30	2	#NULL!	1	1	1	1	2	2	2	1	1	2	1	1	1	39	1	3500	9	10	2
0	30	1	1	1	1	1	1	2	2	2	1	1	2	1	1	1	41	1	3000	8	10	1
0	30	2	#NULL!	1	4	1	1	5	5	3	1	1	5	1	1	1	39	2	2700	8	9	2
0	30	1	4	1	1	2	1	2	2	1	1	1	3	1	1	1	39	2	3000	8	9	2
0	30	1	2	1	1	2	2	3	3	3	1	2	3	5	1	1	39.2	1	3000	8	9	1
0	30	2	#NULL!	1	1	1	1	2	2	2	1	1	2	1	1	1	38	1	3000	9	10	2
0	30	2	#NULL!	1	1	1	1	2	2	3	1	1	2	1	1	1	39	1	3300	9	10	2
0	30	2	#NULL!	1	1	1	1	2	2	2	1	1	2	1	1	0	38	1	3500	9	10	2
0	30	2	#NULL!	1	1	1	1	2	2	2	1	1	2	1	0	1	42.1	1	3000	7	9	2
1	30	2	#NULL!	1	1	1	1	2	2	2	1	1	1	1	1	1	38	1	2500	8	10	2
0	30	2	#NULL!	1	1	1	1	2	2	2	1	1	2	1	1	1	38.4	1	3500	8	10	2
0	30	2	#NULL!	1	1	1	1	2	2	2	1	1	2	1	1	1	38.4	1	2500	7	9	2
0	30	2	#NULL!	1	1	1	1	2	2	2	1	1	2	1	1	1	38	1	2700	9	10	2
1	30	2	#NULL!	1	1	1	1	4	4	2	1	1	4	1	1	1	40	2	3000	8	9	2
0	30	2	#NULL!	1	1	1	1	2	2	2	1	1	2	1	1	1	38	1	3200	7	9	2
1	30	1	4	1	1	4	1	4	6	1	1	1	5	1	1	1	33.6	2	2500	6	8	2
1	30	2	#NULL!	1	1	1	1	2	2	2	1	1	6	1	0	1	38	1	3100	7	8	2
1	30	1	4	1	1	2	1	2	2	4	1	1	5	1	1	1	34.5	2	2300	8	9	2
1	30	1	2	1	1	1	1	2	4	2	1	1	4	1	1	1	40	2	3000	8	10	2
1	30	1	1	1	1	1	1	2	2	4	1	1	5	1	1	1	39	2	3100	8	9	2
0	30	2	#NULL!	1	1	1	1	2	2	2	1	1	2	1	1	1	43.2	1	3300	6	8	2
0	30	2	#NULL!	1	1	1	1	2	2	2	1	1	2	1	1	1	38.5	2	2700	7	9	2
1	30	1	1	1	1	1	1	6	6	2	1	1	1	1	0	1	38	1	2800	9	10	2
0	30	2	#NULL!	1	1	1	1	2	2	2	1	1	2	1	1	1	40	1	2800	7	8	1
1	30	1	2	1	1	1	1	5	6	2	1	1	5	1	1	1	41.6	1	2800	8	9	2
0	30	2	#NULL!	1	1	1	1	2	2	4	1	1	2	1	1	1	38	2	2700	8	9	2
0	30	2	#NULL!	1	1	1	1	2	2	4	1	1	2	1	1	1	39	2	3400	7	9	2
1	30	2	#NULL!	1	1	1	1	2	2	4	3	#NULL!	#NULL!	5	1	1	39	1	3300	8	9	2
1	30	1	3	1	1	2	2	2	2	2	1	1	3	1	1	1	43	1	2800	8	10	2
1	30	1	2	1	1	1	1	2	2	2	1	1	5	1	1	1	38	1	3800	8	9	2
1	30	2	#NULL!	1	1	1	1	2	2	2	1	1	1	1	0	1	39	1	3000	8	9	2
0	30	2	#NULL!	1	1	1	1	2	2	2	1	1	2	1	1	1	37.3	1	3000	8	9	2
1	30	2	#NULL!	1	1	1	2	2	2	4	1	1	1	1	1	1	40.6	1	3800	8	9	2
0	30	2	#NULL!	1	1	1	1	2	2	2	1	1	2	1	1	1	38	1	3500	8	9	2
1	30	2	#NULL!	1	1	1	1	2	2	2	1	1	2	1	1	1	41	2	3100	8	9	2
1	30	2	#NULL!	1	1	1	1	2	2	2	1	1	2	1	1	1	40	1	2800	7	8	2
1	30	2	#NULL!	1	1	1	1	2	2	2	1	1	2	1	1	0	40	2	2900	8	9	2
0	30	2	#NULL!	1	1	1	1	2	2	2	1	1	2	1	1	0	39	1	3100	8	10	2
0	30	2	#NULL!	1	1	1	1	2	2	2	1	1	2	1	1	1	37.4	2	2500	7	8	2
0	30	1	1	1	1	3	1	2	2	2	1	1	2	1	1	1	39.3	1	2500	7	9	2
1	30	1	2	1	1	4	2	3	6	2	1	1	6	1	1	1	40.4	2	3000	8	9	2
0	30	2	#NULL!	1	1	1	1	2	2	2	1	1	2	1	1	1	39.5	2	2600	7	9	2
0	30	2	#NULL!	1	1	1	1	2	2	2	1	1	2	1	1	0	39.4	2	2700	8	9	1
1	30	1	2	1	4	1	1	5	6	4	1	1	6	1	1	1	36	2	3400	8	9	2
0	30	2	#NULL!	1	1	1	1	2	2	2	1	1	2	1	1	1	41.3	1	3500	8	9	2
1	30	2	#NULL!	1	1	1	1	2	2	4	3	#NULL!	#NULL!	2	1	1	40	1	9999	#NULL!	#NULL!	#NULL!
0	30	2	#NULL!	1	1	1	1	2	2	2	1	1	2	1	1	0	36	1	3100	7	9	2
1	30	1	1	1	1	1	1	2	2	3	1	1	3	1	1	1	38.4	1	2800	9	10	2
0	30	2	#NULL!	1	1	1	1	2	2	2	1	1	2	1	0	1	40	1	3900	8	9	2
1	30	2	#NULL!	1	1	1	1	2	2	2	1	1	5	1	1	1	40	2	3000	8	9	2
0	30	2	#NULL!	1	1	1	1	2	2	2	1	1	2	1	0	1	41	1	3400	8	9	2
0	31	2	#NULL!	1	1	2	1	2	2	2	1	1	2	1	1	1	38	2	2500	7	8	2
0	31	2	#NULL!	1	1	1	1	2	2	2	1	1	2	1	1	1	40	1	2600	7	9	2
1	31	1	2	1	1	1	1	2	2	2	1	1	3	1	1	1	38.4	1	2800	9	10	2
0	31	2	#NULL!	1	1	2	1	6	2	2	1	1	6	1	1	1	37	1	3000	8	9	2
0	31	1	2	1	1	1	1	2	2	2	1	1	2	1	0	1	41	2	2500	5	6	2
0	31	2	#NULL!	1	1	1	1	1	6	1	1	1	2	1	1	1	38	1	2600	8	9	2
0	31	1	4	1	1	2	2	2	2	2	1	1	3	1	1	1	38.4	1	3000	9	10	1
0	31	2	#NULL!	3	3	2	1	1	6	3	1	1	5	1	1	1	39.1	1	3400	7	8	2
0	31	2	#NULL!	1	1	1	1	2	2	2	1	1	2	1	1	1	40	1	3500	8	9	2
0	31	2	#NULL!	1	1	1	1	2	2	2	1	1	2	1	1	1	39	1	2900	8	9	2
1	31	2	#NULL!	1	1	1	1	2	2	2	1	1	5	1	1	1	37.2	1	2000	5	6	2
1	31	1	2	1	1	2	2	3	6	2	1	1	3	1	0	1	42.6	2	3200	7	8	2
0	31	2	#NULL!	1	1	1	1	6	6	2	1	1	2	1	1	1	38	2	3000	8	10	2
1	31	2	#NULL!	1	1	1	1	2	2	2	1	1	1	1	1	1	43.4	2	2800	7	8	2
1	31	1	4	1	1	2	2	3	6	1	1	1	3	1	1	1	40.6	1	3700	8	10	2
1	31	1	2	1	1	1	1	2	2	2	1	1	3	1	0	1	40.6	1	2800	6	8	2
1	31	1	4	1	1	2	1	4	6	2	1	1	3	1	1	1	42.2	1	4500	8	9	2
1	31	1	3	1	1	5	1	3	6	2	1	1	3	1	1	1	39.3	1	3100	8	9	2
0	31	2	#NULL!	1	1	1	1	2	2	2	1	1	2	1	1	1	40.2	2	3500	8	9	2
1	32	2	#NULL!	1	1	1	1	1	1	2	1	1	1	1	1	1	36	1	3200	7	9	2
1	32	1	2	1	1	4	1	3	6	4	1	1	3	1	1	1	39	2	3500	8	9	2
0	32	1	2	1	1	2	1	2	2	4	1	1	5	1	0	1	38	2	3000	8	10	1
1	32	1	3	1	1	3	2	2	2	3	1	1	3	1	1	1	40	1	4000	8	10	2
1	32	2	#NULL!	1	1	1	1	2	2	4	1	1	3	1	1	1	39	2	3000	10	10	2
1	32	2	#NULL!	1	4	1	1	2	2	4	1	1	5	1	1	1	38.6	2	3300	9	10	2
1	32	2	#NULL!	1	1	1	1	2	2	2	1	1	4	1	1	1	39	2	3200	8	9	2
0	32	2	#NULL!	1	1	2	2	2	2	2	1	1	2	1	1	1	40	1	3000	8	10	2
0	32	1	1	1	1	1	1	2	2	2	1	1	2	1	1	1	38	1	2400	8	9	1
1	32	2	#NULL!	1	1	1	1	2	2	2	1	1	2	1	0	1	39	2	2500	7	10	2
0	32	2	#NULL!	1	1	1	1	2	2	2	1	1	2	1	1	1	38	2	2900	8	10	2
0	32	1	2	1	1	5	5	3	3	2	1	1	5	1	1	1	39.2	1	3000	8	9	1
1	32	1	3	1	1	2	1	2	2	4	1	1	3	1	1	1	39.8	2	2600	8	9	2
0	32	1	1	1	1	2	1	5	5	3	1	1	3	1	1	1	38.1	1	3500	8	10	2
1	32	1	4	1	1	2	2	5	5	2	1	1	3	1	1	1	36.6	2	2500	7	8	2
0	32	2	#NULL!	1	1	1	1	2	2	2	1	1	2	1	0	0	38.6	2	3200	8	10	2
0	32	2	#NULL!	1	1	1	1	2	2	2	1	1	2	1	1	1	38	2	2700	8	10	2
0	32	2	#NULL!	1	1	1	1	2	2	2	1	1	2	3	1	1	40	2	2900	8	9	2
0	32	2	#NULL!	1	1	1	1	6	6	4	1	1	2	1	1	1	36	1	4000	8	9	2
0	32	1	3	1	3	2	2	3	3	2	1	1	3	1	1	1	38.2	1	3200	8	9	1
0	32	2	#NULL!	1	1	1	1	2	2	2	1	1	2	1	1	1	40.5	2	3500	9	10	2
1	32	1	4	1	4	1	1	5	5	1	1	1	3	1	1	1	39	1	3120	5	6	2
0	32	1	1	1	1	1	1	2	2	2	1	1	2	1	0	1	42	1	2700	7	8	2
0	32	2	#NULL!	1	1	1	1	2	2	2	1	1	2	1	1	1	40.6	1	3100	7	9	2
1	32	1	4	1	1	2	1	5	5	4	1	1	5	1	1	1	40.2	1	3900	8	9	2
0	32	2	#NULL!	1	1	1	1	2	2	2	1	1	2	1	1	1	39.1	1	3200	8	9	2
1	32	2	#NULL!	1	1	1	1	2	2	2	1	1	2	1	1	1	40	1	3000	5	7	2
1	32	2	#NULL!	1	1	1	1	2	2	2	1	1	2	1	1	1	39.5	1	3300	8	9	2
1	32	1	1	1	1	1	1	2	2	2	1	1	5	1	1	1	40.1	1	2500	8	9	2
1	32	1	1	4	1	2	1	2	2	4	1	1	3	1	1	1	35.6	1	2800	7	8	1
1	32	1	1	1	1	3	1	5	6	4	1	1	6	1	1	1	41.2	1	3000	8	9	2
0	32	2	#NULL!	1	1	1	1	2	2	2	1	1	2	1	1	1	33	2	1800	7	8	2
0	32	1	2	1	1	1	1	2	2	2	1	2	1	1	1	1	39.4	1	3400	8	10	2
1	32	1	2	1	1	1	1	5	5	2	1	1	6	1	0	1	37.1	1	2500	8	9	2
1	32	2	#NULL!	1	1	1	1	2	2	2	1	1	2	1	1	1	38.6	1	3500	9	10	2
1	32	1	2	1	1	1	1	3	2	2	1	1	6	1	0	1	40.4	1	3300	8	9	2
0	32	1	4	1	1	1	1	2	2	2	1	2	4	5	0	1	40	2	2500	8	9	2
0	32	2	#NULL!	1	1	1	1	2	2	4	1	1	2	1	0	1	39	2	3000	8	9	2
1	32	1	1	1	1	2	2	3	6	2	1	1	3	1	1	1	41.2	1	3000	8	9	2
1	32	1	4	1	1	1	1	2	2	4	1	1	3	1	0	1	41.2	1	3400	8	9	2
0	32	2	#NULL!	1	1	2	1	2	2	2	1	1	2	1	1	1	41	2	9999	#NULL!	#NULL!	#NULL!
0	33	2	#NULL!	1	1	1	1	2	2	2	1	1	2	1	1	1	39	1	3900	4	7	2
0	33	2	#NULL!	1	1	1	1	2	2	2	1	1	2	1	1	1	38.3	2	3300	7	9	2
0	33	2	#NULL!	1	1	1	1	2	2	2	1	1	2	1	1	1	40	2	3100	7	9	2
0	33	2	#NULL!	1	1	1	1	2	2	2	1	1	2	1	1	1	39.6	2	3500	7	9	2
1	33	2	#NULL!	1	1	1	1	2	2	2	1	1	2	1	1	1	40	2	3000	8	10	2
0	33	2	#NULL!	1	1	1	1	2	2	2	1	1	2	1	1	1	36.5	1	2600	7	9	2
1	33	1	3	1	1	2	2	6	6	2	1	1	3	1	1	1	41	2	4000	8	9	2
1	33	1	2	1	1	1	1	2	2	3	1	1	3	1	1	1	38.3	2	3300	9	10	2
1	33	2	#NULL!	1	1	2	1	2	2	3	1	1	4	1	1	1	39.4	2	3500	9	10	2
0	33	2	#NULL!	1	1	1	1	2	2	2	1	1	2	1	1	1	39	1	2800	8	9	2
0	33	1	1	1	1	2	2	2	2	2	1	1	2	1	1	1	42	1	3400	7	8	2
0	33	2	#NULL!	1	1	1	1	2	2	2	1	1	2	1	1	1	39	1	3000	8	10	1
1	33	2	#NULL!	1	1	1	1	2	2	2	1	1	2	1	1	1	35	1	3000	8	10	2
0	33	2	#NULL!	1	1	1	1	2	2	2	1	1	2	1	1	1	38.2	1	3400	8	9	2
1	33	2	#NULL!	1	1	1	1	2	2	4	1	1	6	1	0	1	38.4	1	3400	8	9	2
1	33	1	2	1	1	5	5	3	6	2	1	1	3	1	1	1	39.4	2	3400	8	9	2
1	33	1	4	1	1	2	2	2	2	2	1	1	5	1	1	1	41	1	3500	7	9	2
1	33	1	4	1	1	2	1	2	2	1	1	1	3	1	1	1	37.3	1	2800	8	9	2
1	33	1	1	1	1	4	1	3	6	4	1	1	3	1	1	1	41.6	1	3800	8	9	2
1	33	1	1	1	1	4	2	3	6	2	1	1	3	1	1	1	40	1	3000	8	9	2
1	33	2	#NULL!	1	1	1	1	2	2	4	1	1	3	1	1	1	43.3	2	2700	8	9	2
1	33	1	2	1	4	1	1	2	5	2	1	1	5	1	1	1	36	1	2900	8	10	2
0	33	2	#NULL!	1	1	1	1	2	2	2	1	1	2	1	1	1	39	1	3100	7	8	1
0	33	2	#NULL!	1	1	1	1	2	2	3	1	1	2	1	1	1	39	2	4000	7	9	2
1	33	2	#NULL!	1	1	1	1	2	2	2	1	1	4	1	1	1	38	1	3000	9	10	2
1	33	1	2	1	1	2	1	3	6	2	1	1	3	1	1	1	39	1	9999	#NULL!	#NULL!	#NULL!
1	33	1	4	1	1	1	1	2	2	2	1	1	3	1	1	1	39.6	2	3000	8	9	2
1	33	1	3	1	1	1	1	6	6	2	1	1	3	1	1	1	40.3	2	2500	8	9	2
0	33	2	#NULL!	1	1	1	1	2	2	3	1	1	2	1	1	1	40	2	2500	8	10	2
1	34	2	#NULL!	1	1	1	1	4	2	2	3	2	#NULL!	2	0	1	39	2	3500	7	10	2
1	34	2	#NULL!	1	1	1	1	2	2	4	1	1	2	1	1	1	37	2	3000	8	9	2
0	34	2	#NULL!	1	1	1	1	2	2	2	1	1	4	1	1	1	38	1	3500	8	10	2
0	34	2	#NULL!	1	1	1	1	2	2	2	1	1	2	1	1	1	38.2	2	3000	9	10	2
0	34	1	1	1	1	1	1	2	2	2	1	1	2	1	1	0	38	1	3000	10	10	2
1	34	1	1	1	1	1	1	2	2	4	1	1	3	1	1	1	38.6	1	3000	5	7	2
0	34	2	#NULL!	1	1	1	1	2	2	2	1	1	2	1	1	1	40.2	2	2600	5	7	2
0	34	2	#NULL!	1	1	2	1	5	6	3	1	1	5	1	1	1	39	2	3500	8	9	1
1	34	1	4	1	4	1	1	5	6	1	1	1	3	1	1	1	39.6	2	3000	9	10	2
0	34	2	#NULL!	1	4	2	1	5	5	3	1	1	5	1	1	1	40.1	2	2800	8	9	1
0	34	2	#NULL!	1	1	1	1	2	2	2	1	1	2	1	1	1	39.6	1	3500	8	9	2
1	34	1	1	1	4	2	2	5	5	3	1	2	6	5	1	1	37.5	2	3500	9	10	2
0	34	2	#NULL!	1	1	2	1	2	2	3	1	1	2	1	1	1	39.5	1	3000	8	9	1
0	34	1	1	1	1	1	1	2	2	4	1	1	2	1	1	1	39.2	1	3500	8	9	2
0	34	2	#NULL!	1	1	1	1	2	2	2	1	1	2	1	1	1	39	1	2800	8	9	1
0	34	2	#NULL!	1	4	2	1	5	5	3	1	1	5	1	1	1	39.3	1	2700	8	9	1
0	34	1	2	1	1	2	2	3	5	2	1	1	5	1	1	1	40.1	2	3200	8	9	1
1	34	2	#NULL!	1	1	1	1	2	2	2	1	1	3	1	1	1	39	2	3500	8	9	2
0	34	2	#NULL!	1	1	1	1	2	2	2	1	1	2	1	1	1	40	2	3000	7	9	1
0	34	2	#NULL!	1	1	1	1	2	2	2	1	1	2	1	1	1	40	1	3000	8	9	2
0	34	2	#NULL!	1	1	1	1	2	2	2	1	1	2	1	1	0	40.4	1	3200	9	10	2
1	34	2	#NULL!	1	1	1	1	2	2	3	1	1	2	1	1	0	39	2	2500	9	10	2
1	34	1	2	1	1	3	3	3	6	2	1	1	4	1	1	1	39.6	2	3100	7	9	2
0	34	2	#NULL!	1	1	1	1	2	2	2	1	1	2	1	1	1	34.1	1	3000	6	9	2
0	34	2	#NULL!	1	1	1	1	2	2	2	1	1	2	1	1	1	34.3	1	1800	8	10	2
0	34	2	#NULL!	1	1	1	1	2	2	2	1	1	2	1	1	1	38	2	3300	9	10	2
0	34	2	#NULL!	1	1	1	1	2	2	4	1	1	2	1	1	1	39	1	3200	8	9	2
0	34	2	#NULL!	1	1	1	1	2	2	3	1	1	2	1	1	1	38	2	3200	9	10	2
1	34	1	2	1	1	4	2	6	6	1	1	1	3	1	1	1	37.4	1	3000	9	10	2
1	34	1	1	1	1	4	3	3	6	2	1	1	3	1	1	1	42.6	1	3900	8	9	2
0	34	2	#NULL!	1	1	1	1	2	2	2	1	1	2	1	1	0	39	2	3000	8	9	2
0	34	2	#NULL!	1	1	1	1	2	2	2	1	1	2	1	1	1	42	2	4000	8	9	2
1	34	1	2	1	1	1	1	1	6	4	1	1	5	1	1	1	29	2	9999	#NULL!	#NULL!	#NULL!
1	34	1	3	1	1	1	1	2	2	2	1	1	6	1	1	1	42.2	1	3200	7	8	1
0	34	1	1	1	1	1	1	2	2	2	1	#NULL!	2	1	1	1	45	2	2500	8	9	2
1	34	2	#NULL!	1	4	1	1	6	6	4	1	1	5	1	1	1	39	2	3500	9	10	2
1	34	2	#NULL!	1	1	1	1	2	2	4	1	1	3	1	1	1	40.5	2	3000	7	8	2
0	34	1	1	1	1	2	1	2	2	2	1	1	2	1	1	1	38	1	2500	8	10	2
0	34	2	#NULL!	1	1	1	1	2	2	2	1	1	2	1	1	1	33.3	2	9999	#NULL!	#NULL!	#NULL!
1	34	1	1	1	1	1	1	4	4	2	1	1	4	1	1	1	39	1	3000	7	10	2
0	34	2	#NULL!	1	1	1	1	2	2	2	1	1	2	1	1	1	40.6	1	3200	8	9	2
1	34	2	#NULL!	1	1	1	1	2	2	2	1	1	2	1	1	1	39	2	3200	8	9	2
1	34	1	2	1	1	1	1	5	6	4	1	2	6	1	1	1	37.2	1	9999	#NULL!	#NULL!	#NULL!
0	34	2	#NULL!	1	1	1	1	2	2	2	1	1	2	1	1	1	40	2	3100	7	8	2
0	34	2	#NULL!	1	1	1	1	2	2	2	1	1	2	1	1	1	38	2	4000	9	10	2
1	34	2	#NULL!	1	1	1	1	2	2	2	1	1	2	1	1	1	37	1	2500	6	8	2
0	34	2	#NULL!	1	1	1	1	2	2	2	1	1	2	1	1	1	38	2	3500	9	10	2
0	34	1	1	1	1	1	1	2	2	4	1	1	2	1	1	1	33.2	2	2100	6	7	2
1	34	2	#NULL!	1	1	1	1	2	2	2	1	1	2	1	0	1	38	2	2000	8	10	2
0	34	2	#NULL!	1	1	1	1	2	2	3	1	1	2	1	1	1	41	1	3500	9	10	2
1	34	2	#NULL!	1	1	2	1	6	2	4	1	2	5	1	1	1	42	2	3900	8	9	2
1	34	1	4	1	1	5	1	3	2	2	1	1	3	1	1	1	39	2	3600	9	10	2
1	34	1	2	1	1	2	2	5	5	2	1	2	5	5	1	1	38	1	4000	9	10	2
0	34	2	#NULL!	1	1	1	1	2	2	2	1	1	2	1	1	1	40	2	9999	#NULL!	#NULL!	#NULL!
